# Supplementary material for: High-Altitude Stress Orchestrates mRNA Expression and Alternative Splicing of Ovarian Follicle Development Genes in Tibetan Sheep
Source: Animals (Basel). 2022 Oct 18;12(20):2812. doi: 10.3390/ani12202812 (PMC9597790; doi:10.3390/ani12202812)
Supplement: Supplementary file 1 [file animals-12-02812-s001.zip]

Archive with 3 entries (3 files):
- .DS_Store
- Supplementary Figures S1 and S2.pptx
- Supplementary Tables.xlsx
