# Supplementary material for: High-Altitude Stress Orchestrates mRNA Expression and Alternative Splicing of Ovarian Follicle Development Genes in Tibetan Sheep
Source: Animals (Basel). 2022 Oct 18;12(20):2812. doi: 10.3390/ani12202812 (PMC9597790; doi:10.3390/ani12202812)
Supplement: Supplementary file 1 [file animals-12-02812-s001.zip › Supplementary Tables.xlsx]

## Sheet: Table S1
	Table S1. List of primers used in this study
	Usage	Name	Primer sequence (5'-3')
	qRT-PCR	qFOS-F	GGGGCAAGGTAGAACAGTTGT
		qFOS-R	TCTAGTTGGTCTGTCTCCGCT
		qDUSP1-F	TCTCTGCAAACTGTCCCAACC
		qDUSP1-R	ACCCTTCCACCAGCATTCTTG
		qFKBP5-F	AGCGACAGTAGAGATCCACCT
		qFKBP5-R	TCCTCACGCTGCATTTTCTCC
		qEGR1-F	GGGAGAAAGTTTGCCAGGAGT
		qEGR1-R	CTGGGGATGGGTAGGAGGTAG
		qADAMTS1-F	GCGTCTGTGGAGGAAATGGAT
		qADAMTS1-R	CTGGATCCTCTCTGAGTCCGT
		qLYVE1-F	TCACCACCGATGACCCCTTAT
		qLYVE1-R	TCCGGGGAGTAGAAGTGGAAG
		qGAPDH-F	CCATCACCATCTTCCAGGAGC
		qGAPDH-R	AGGTGCAGAGATGATGACCCT
	RT-PCR	CLK4-F	CATTCTACAACTTTGCCAAAGG
		CLK4-R	AGGAGTATAGAGGATGATGAGG

## Sheet: Table S2
	Table S2.Summary of statistical analysis of RNA-seq data
	Sample	Raw reads	Qualified reads	Uniquely mapped reads	Uniquely Mapped ratio
	H1_RNA	24989539	24913075	24098990	0.964363
	H2_RNA	28044175	27957917	27125060	0.967226
	H3_RNA	19954918	19890553	19121430	0.958231
	H5_RNA	23960712	23881837	23031842	0.961234
	H6_RNA	21533817	21461117	20742554	0.963255
	L1_RNA	26430472	26354070	25608417	0.968897
	L2_RNA	24974040	24897498	24216389	0.969662
	L3_RNA	26071618	26001074	25240000	0.968103
	L4_RNA	25760176	25686648	24916942	0.967266
	Total	221719467	221043789	214101624	0.965642

## Sheet: Table S3
	Table S3. List of differentially expressed genes between high- and -low altitude Tibetan sheep
	H: high altitude sheep, L: low altitude sheep DE-gene criteria: (padj<0.05,log2|FC|>1)
	Gene	H1_RNA	H2_RNA	H3_RNA	H5_RNA	H6_RNA	L1_RNA	L2_RNA	L3_RNA	L4_RNA	p-value	padj	log2FoldChange	DE_type	Gene descriptioon
	LYVE1	381.215	434.065	403.378	365.826	295.954	950.691	853.427	793.808	878.276	-1.20674	1.24e-23	2.16e-19	down	lymphatic vessel endothelial hyaluronan receptor 1
	FKBP5	5038.4	3512.84	4214.81	4942.26	6128.2	13722.2	11691.2	11656	14808.5	-1.44401	2.33e-20	2.03e-16	down	FKBP prolyl isomerase 5
	KLF9	992.352	766.905	607.497	861.495	1160.96	2426.18	2087.6	1957.62	2656.46	-1.37825	2.03e-14	1.18e-10	down	Kruppel like factor 9
	C20H6orf141	50.7623	54.0436	59.5347	55.6468	62.8474	141.668	141.905	132.144	117.542	-1.24153	5.59e-14	2.43e-10	down	chromosome 20 C6orf141 homolog
	LOC101102541	174.184	386.026	249.074	390.558	429.648	90.8814	90.9389	94.3886	59.2413	1.95864	2.19e-12	6.36e-09	up	60S ribosomal protein L6
	LOC101105809	68.6783	171.567	160.379	99.9582	169.117	777.838	586.606	300.156	897.083	-2.25809	2.2e-11	4.79e-08	down	NA
	LOC106991804	188.119	181.003	143.369	198.886	185.114	366.199	298.799	465.336	510.604	-1.19279	4.62e-11	8.94e-08	down	uncharacterized LOC106991804
	LOC105608852	3.98135	102.94	216.269	97.8972	99.4132	0.890994	3.99732	0.943886	1.88068	5.76917	7.36e-11	1.15e-07	up	peptidyl-prolyl cis-trans isomerase H pseudogene
	TNFAIP6	56.7343	48.0388	38.8798	50.4943	36.5658	58.8056	315.788	437.019	327.238	-2.62308	2.06e-09	2.57e-06	down	TNF alpha induced protein 6
	PPP1R16B	583.268	510.412	805.541	554.407	533.632	249.478	256.828	365.284	294.326	1.03427	2.68e-09	3.11e-06	up	protein phosphatase 1 regulatory subunit 16B
	LOC101107147	18.9114	24.0194	25.5149	25.7624	23.9963	0	0	0	0.940339	6.36793	3.86e-09	3.74e-06	up	bifunctional methylenetetrahydrofolate dehydrogenase/cyclohydrolase, mitochondrial pseudogene
	MMRN1	913.721	714.577	834.701	1376.74	1146.11	2267.58	2471.34	1706.55	3018.49	-1.24675	3.87e-09	3.74e-06	down	multimerin 1
	ZBTB16	437.949	498.402	555.252	650.244	962.137	1847.03	1353.09	1227.05	2190.05	-1.41472	6.75e-09	6.18e-06	down	zinc finger and BTB domain containing 16
	LOXL4	48.7716	78.9209	44.9548	70.0738	43.4219	217.403	188.873	102.884	209.696	-1.64427	7.42e-09	6.46e-06	down	lysyl oxidase like 4
	LOC106991634	466.814	528.427	691.331	830.58	1178.1	2429.74	1700.86	1578.18	2632.95	-1.49725	1.49e-08	1.18e-05	down	NA
	CITED1	99.5338	156.126	103.274	123.66	89.1291	261.952	188.873	313.37	294.326	-1.20614	2.05e-08	1.55e-05	down	Cbp/p300 interacting transactivator with Glu/Asp rich carboxy-terminal domain 1
	LOC105609898	84.6038	67.769	44.9548	53.5858	123.41	16.0379	25.9826	18.8777	12.2244	2.03724	6.06e-08	3.75e-05	up	uncharacterized LOC105609898
	CYR61	1564.67	1333.93	1197.98	2160.95	889.006	3441.91	3332.76	2466.37	4235.29	-1.23683	1.52e-07	7.79e-05	down	NA
	TINAGL1	1036.15	876.708	707.126	857.373	1083.26	2269.36	1686.87	1222.33	2141.15	-1.00443	1.66e-07	8.05e-05	down	tubulointerstitial nephritis antigen like 1
	RNF122	79.6271	60.9063	100.844	91.7142	95.9852	47.2227	35.9758	33.036	30.0908	1.22184	5.21e-07	0.000206143	up	ring finger protein 122
	DUSP1	2859.61	2565.79	1200.41	2348.5	2299.07	6189.74	4670.86	3524.47	6596.48	-1.21791	6.8e-07	0.000252036	down	dual specificity phosphatase 1
	ERRFI1	4999.58	2568.36	2489.52	4872.19	4283.91	5976.79	9822.4	10955.7	8867.39	-1.21256	8.04e-07	0.000280045	down	ERBB receptor feedback inhibitor 1
	OMD	104.511	101.225	76.5446	95.8362	52.5633	147.014	165.889	279.39	252.951	-1.29038	1.4e-06	0.000451084	down	osteomodulin
	LOC105608687	27.8695	19.7302	15.7949	34.0064	44.5645	57.0236	109.926	141.583	78.0481	-1.7688	1.88e-06	0.000570581	down	NA
	LOC101116326	53.7483	31.7399	82.6196	68.0128	61.7048	208.493	205.862	103.827	137.289	-1.46725	1.9e-06	0.000570581	down	NA
	LOC105604333	0.995338	0	2.42999	1.0305	1.14268	18.7109	10.9926	12.2705	19.7471	-3.87753	2.59e-06	0.000740442	down	NA
	LOC101120775	44.7902	25.7351	23.0849	45.3419	37.7085	68.6065	277.813	90.613	120.363	-1.9778	2.7e-06	0.000745017	down	NA
	LOC101122545	114.464	106.372	92.3395	84.5007	83.4157	31.1848	50.9658	57.577	45.1363	1.06385	2.78e-06	0.000757517	up	cytochrome P450 2S1
	LOC105612575	573.315	305.389	577.122	426.626	741.6	1023.75	925.379	1089.24	1309.89	-1.05193	3.63e-06	0.000940785	down	scavenger receptor cysteine-rich type 1 protein M130
	LOC101104797	0.995338	0.857835	0	1.0305	1.14268	138.104	0	2.83166	126.005	-6.35415	3.73e-06	0.000941061	down	ubiquitin-like protein FUBI pseudogene
	EGR1	3043.74	4039.55	2457.93	3401.67	1565.47	8528.6	6798.44	4012.46	7543.4	-1.21155	5.63e-06	0.0013074	down	early growth response 1
	ADAMTS1	2714.29	2763.95	2281.76	2918.37	4015.38	9277.03	5980.98	3262.07	8558.96	-1.20394	6.15e-06	0.00138715	down	ADAM metallopeptidase with thrombospondin type 1 motif 1
	LOC105607552	39.8135	41.1761	49.8147	32.9759	33.1377	12.4739	17.9879	17.9338	8.46305	1.47284	8.49e-06	0.00174201	up	NA
	LOC101116587	243.858	1213.84	647.592	820.275	1134.68	261.061	333.776	223.701	261.414	1.58896	8.55e-06	0.00174201	up	NA
	PSPH	143.329	112.376	136.079	126.751	107.412	327.886	173.883	191.609	313.133	-1.00862	8.6e-06	0.00174201	down	phosphoserine phosphatase
	CAMK1G	41.8042	38.6026	40.0948	40.1894	30.8524	7.12795	17.9879	16.0461	15.0454	1.45646	9.1e-06	0.00176253	up	calcium/calmodulin dependent protein kinase IG
	LOC101108522	14804.7	2202.06	41083.8	10005.1	6136.2	182.654	440.704	1963.28	121.304	4.45483	9.17e-06	0.00176253	up	Ig gamma chain C region-like
	LOC101108638	11537	1901.82	34661.3	8419.16	5248.33	143.45	399.732	1566.85	80.8691	4.49532	9.21e-06	0.00176253	up	NA
	LOC101103163	96.5478	76.3473	92.3395	74.1958	83.4157	186.218	185.875	100.996	213.457	-1.02271	1.05e-05	0.00195273	down	NA
	FOSB	14.9301	28.3086	7.28996	15.4575	43.4219	155.924	112.924	34.9238	124.125	-2.28753	1.08e-05	0.00197349	down	FosB proto-oncogene, AP-1 transcription factor subunit
	TAC3	67.683	196.444	46.1698	48.4334	54.8487	315.412	187.874	259.569	570.786	-2.00588	1.24e-05	0.00221999	down	tachykinin precursor 3
	SLC30A2	30.8555	30.8821	31.5898	24.7319	44.5645	60.5876	168.887	87.7814	64.8834	-1.55539	1.36e-05	0.00239174	down	solute carrier family 30 member 2
	XIRP1	132.38	158.7	77.7596	171.062	145.12	300.265	442.703	180.282	345.104	-1.20797	1.96e-05	0.00322578	down	xin actin binding repeat containing 1
	NELL1	72.6597	142.401	59.5347	147.361	47.9926	178.199	220.852	395.488	329.119	-1.57535	2.04e-05	0.00325389	down	neural EGFL like 1
	LOC101123370	80.6224	24.8772	98.4145	71.1043	70.8462	12.4739	7.99463	33.036	10.3437	2.11114	2.07e-05	0.00327151	up	T-cell receptor gamma chain C region C10.5-like
	MESP2	186.128	96.0776	207.764	12.366	10.2841	16.0379	11.9919	6.6072	8.46305	3.24892	2.68e-05	0.00401961	up	mesoderm posterior bHLH transcription factor 2
	LOC101105246	2.98601	0.857835	7.28996	6.18298	7.99877	21.3839	21.9852	21.7094	23.5085	-2.17717	3.12e-05	0.00445412	down	olfactory receptor 7A10-like
	ADRA2C	145.319	260.782	183.464	119.538	134.836	99.7913	76.9483	73.6231	73.3464	1.06208	3.5e-05	0.00485729	up	adrenoceptor alpha 2C
	LOC101107996	1936.93	1091.17	7673.9	1841.5	253.675	25.8388	159.893	330.36	31.9715	4.22349	3.7e-05	0.00499078	up	NA
	KIAA1456	145.319	143.259	204.119	158.697	209.111	653.99	235.842	231.252	706.194	-1.40991	4.24e-05	0.00559958	down	NA
	NR4A3	81.6177	82.3522	38.8798	138.087	194.256	24.9478	44.9698	24.541	31.9715	1.76136	4.29e-05	0.0056124	up	nuclear receptor subfamily 4 group A member 3
	LOC101110230	67.683	57.475	145.799	69.0433	36.5658	20.4929	22.9846	21.7094	31.9715	1.62906	4.95e-05	0.0060695	up	GTPase IMAP family member 6
	LOC106990559	24.8835	20.588	34.0198	20.6099	18.2829	51.6777	60.9591	42.4749	49.8379	-1.1221	5.15e-05	0.00618562	down	NA
	RGCC	274.713	334.556	217.484	230.831	321.093	801.004	690.536	268.064	645.072	-1.12384	5.5e-05	0.0065547	down	regulator of cell cycle
	EDIL3	187.124	133.822	172.529	297.814	259.389	245.023	470.684	1270.47	553.859	-1.59588	5.56e-05	0.00659096	down	EGF like repeats and discoidin domains 3
	XDH	2.98601	0	3.64498	7.21348	11.4268	15.1469	21.9852	118.93	38.5539	-3.28706	6.19e-05	0.00723182	down	xanthine dehydrogenase
	CDHR5	12.9394	34.3134	2.42999	17.5184	15.9975	32.0758	74.9497	72.6792	167.38	-2.36804	6.87e-05	0.00792458	down	cadherin related family member 5
	LOC105605773	3.98135	3.43134	2.42999	3.09149	4.57072	20.4929	25.9826	7.55109	17.8664	-2.35549	7.03e-05	0.00805334	down	NA
	LOC105601984	1.99068	20.588	69.2546	20.6099	28.567	1.78199	3.99732	3.77554	0.940339	3.42734	7.7e-05	0.00865105	up	NA
	FBP2	38.8182	29.1664	42.5248	40.1894	41.1365	17.8199	18.9873	18.8777	10.3437	1.21143	8.35e-05	0.00899237	up	NA
	LOC101112687	308.555	161.273	195.614	224.648	220.537	59.6966	166.888	84.0058	63.943	1.24837	8.37e-05	0.00899237	up	NA
	LOC105604809	0.995338	3.43134	0	0	1.14268	31.1848	0.999329	22.6533	37.6135	-4.30001	9.07e-05	0.0093747	down	NA
	LOC105605337	4.97669	1.71567	1.21499	3.09149	0	13.3649	8.99396	16.0461	21.6278	-2.74086	0.000124243	0.0120862	down	uncharacterized LOC105605337
	LOC101108817	2300.23	380.021	6557.32	1598.3	1080.98	29.4028	74.9497	482.326	31.0312	3.94798	0.000138091	0.0130684	up	Ig gamma chain C region-like
	LOC101102059	49.7669	28.3086	52.2447	22.6709	42.2792	7.12795	17.9879	13.2144	15.9858	1.52458	0.000154381	0.0140013	up	protocadherin beta-4
	LOC105612169	4.97669	4.28918	3.64498	2.06099	1.14268	15.1469	18.9873	8.49497	21.6278	-2.29539	0.000168786	0.0149191	down	NA
	LOC105613828	14.9301	0.857835	4.85997	8.24397	11.4268	36.5308	23.9839	39.6432	33.8522	-2.06606	0.000171511	0.0150132	down	uncharacterized LOC105613828
	LOC106990284	0	0.857835	0	2.06099	3.42804	47.2227	4.99665	3.77554	29.1505	-4.08459	0.000171575	0.0150132	down	NA
	LOC101102057	14.9301	6.00485	29.1598	12.366	37.7085	100.682	42.9711	47.1943	118.483	-1.96393	0.000174614	0.0151271	down	CD209 antigen-like protein 2
	LOC105605733	147.31	162.131	94.7695	73.1653	99.4132	179.09	213.856	337.911	216.278	-1.03347	0.00017774	0.0152296	down	NA
	INHBE	0	3.43134	3.64498	0	2.28536	150.578	3.99732	4.71943	127.886	-5.26628	0.000184358	0.0156464	down	inhibin subunit beta E
	BMP3	38.8182	131.249	121.499	82.4397	108.555	38.3127	49.9665	26.4288	38.5539	1.33344	0.000206768	0.017088	up	bone morphogenetic protein 3
	MIRLET7D	17.9161	20.588	25.5149	16.4879	21.7109	8.90994	7.99463	5.66332	4.70169	1.57769	0.000213256	0.0173348	up	microRNA let-7d
	LOC101106720	1145.63	1456.6	735.071	2252.67	612.477	3854.44	1845.76	8903.68	5327.02	-2.00591	0.000214034	0.0173348	down	glutathione S-transferase A1-like
	SLITRK6	88.5851	52.328	98.4145	82.4397	77.7023	27.6208	47.9678	47.1943	19.7471	1.16431	0.000230541	0.0181648	up	SLIT and NTRK like family member 6
	FOS	2276.34	2784.53	1498.09	1833.25	699.321	6696.71	4377.06	3217.71	5999.36	-1.47999	0.000287511	0.0213161	down	Fos proto-oncogene, AP-1 transcription factor subunit
	LOC101107030	0.995338	9.43619	7.28996	734.744	362.23	0.890994	0	8.49497	0.940339	6.43147	0.00028866	0.0213161	up	NA
	LOC105610652	55.7389	25.7351	51.0297	41.2199	52.5633	16.0379	25.9826	20.7655	13.1647	1.25086	0.000295722	0.0216198	up	NA
	LOC106990358	38.8182	8.57835	32.8048	9.27447	26.2817	1.78199	1.99866	3.77554	8.46305	2.52581	0.000311824	0.022147	up	endogenous retrovirus group K member 5 Gag polyprotein-like
	TMEM266	17.9161	19.7302	9.71995	12.366	17.1402	77.5165	24.9832	21.7094	91.2129	-1.8032	0.000352902	0.0242889	down	transmembrane protein 266
	ZMYND12	4.97669	18.0145	4.85997	6.18298	9.14145	27.6208	19.9866	45.3065	27.2698	-1.77349	0.000431044	0.0279292	down	zinc finger MYND-type containing 12
	MEDAG	53.7483	36.8869	89.9095	48.4334	70.8462	118.502	210.858	92.5008	108.139	-1.1502	0.000440385	0.0281927	down	mesenteric estrogen dependent adipogenesis
	RSAD2	183.142	103.798	196.829	80.3788	129.123	367.09	510.657	141.583	307.491	-1.25972	0.000452658	0.0287669	down	radical S-adenosyl methionine domain containing 2
	CNTN3	92.5665	10.294	103.274	4.12199	10.2841	0.890994	1.99866	7.55109	6.58237	3.37254	0.000464171	0.02916	up	contactin 3
	LOC101110134	18.9114	61.7641	17.0099	10.305	19.4256	102.464	62.9577	54.7454	127.886	-1.75924	0.000465541	0.02916	down	NA
	LOC105607449	10.9487	10.294	1.21499	9.27447	26.2817	1.78199	0	0	0.940339	4.05562	0.000564558	0.0333243	up	NA
	LOC105605903	25.8788	47.1809	12.1499	21.6404	23.9963	78.4075	40.9725	56.6332	110.96	-1.44246	0.000579526	0.0339907	down	alcohol dehydrogenase 4-like
	LOC101122940	1030.18	573.892	1310.98	660.548	1029.56	1423.81	1571.94	1297.84	3767.94	-1.13014	0.000630064	0.036571	down	alpha-2-macroglobulin
	LOC105607564	25.8788	25.7351	34.0198	22.6709	28.567	13.3649	12.9913	11.3266	12.2244	1.12665	0.000690775	0.0387466	up	beclin-1 pseudogene
	ITGAD	13.9347	21.4459	120.284	19.5794	57.134	8.90994	11.9919	8.49497	11.2841	2.1866	0.000692023	0.0387466	up	integrin subunit alpha D
	LOC101108519	14539.9	1918.12	35883.6	9135.35	6418.44	216.512	1153.23	3184.67	162.679	3.52541	0.00072298	0.0399659	up	immunoglobulin lambda variable 1-40-like
	LOC101123625	53.7483	28.3086	210.194	77.2873	83.4157	32.0758	31.9785	27.3727	20.6875	1.6879	0.000740497	0.0405594	up	T cell receptor gamma constant 2
	TAC1	235.895	182.719	72.8996	150.453	362.23	499.848	351.764	469.111	493.678	-1.1753	0.000771774	0.0418212	down	tachykinin precursor 1
	LOC100191064	2.98601	2.57351	3.64498	3.09149	14.8548	3.56398	8.99396	193.497	19.7471	-3.3889	0.0007796	0.0420284	down	antigen WC1.1
	SLC6A16	38.8182	18.0145	37.6648	53.5858	51.4206	3.56398	25.9826	5.66332	6.58237	1.94108	0.000844205	0.0446813	up	solute carrier family 6 member 16
	ENTPD3	8.95804	19.7302	8.50495	10.305	9.14145	66.8246	7.99463	82.1181	30.0908	-2.03572	0.000880791	0.0459198	down	ectonucleoside triphosphate diphosphohydrolase 3
	HAVCR1	29.8601	25.7351	26.7299	25.7624	27.4243	15.1469	8.99396	16.0461	6.58237	1.20728	0.000906201	0.0468059	up	hepatitis A virus cellular receptor 1
	ZG16	4.97669	24.8772	36.4498	1.0305	0	0.890994	0	0	0	5.55671	0.000908539	0.0468059	up	zymogen granule protein 16
	ISG15	119.441	27.4507	121.499	41.2199	35.4231	202.256	495.667	76.4548	203.113	-1.82605	0.00092122	0.0470416	down	ISG15 ubiquitin like modifier
	LOC106991653	1.99068	18.0145	3.64498	20.6099	6.85608	53.4596	31.9785	26.4288	53.5993	-2.0007	0.000939065	0.0476733	down	liprin-alpha-1-like
	MYCN	57.7296	65.1955	54.6747	65.9518	25.139	23.1658	8.99396	29.2605	25.3891	1.30807	0.000941946	0.0476805	up	MYCN proto-oncogene, bHLH transcription factor
	LOC105612165	140.343	108.945	116.639	141.178	170.259	358.18	499.665	170.843	149.514	-1.12083	0.000947637	0.0478296	down	NA
	LYPD5	137.357	84.0679	191.969	139.117	138.264	30.2938	59.9597	107.603	36.6732	1.23563	0.000963599	0.0484144	up	LY6/PLAUR domain containing 5
	PENK	307.56	260.782	64.3947	287.509	501.637	1541.42	1663.88	412.478	856.649	-1.9757	0.000974913	0.0486212	down	proenkephalin

## Sheet: Table S4
	Table S4. List of key differentially expressed genes under high altitude stress in Tibetan sheep
	H: high altitude sheep, L: low altitude sheep DE-gene criteria: (padj<0.05,log2|FC|>1)
	Gene	H1_RNA	H2_RNA	H3_RNA	H5_RNA	H6_RNA	L1_RNA	L2_RNA	L3_RNA	L4_RNA	padj	log2FoldChange	DE_type	Gene descriptioon	GO_term
	LYVE1	381.215	434.065	403.378	365.826	295.954	950.691	853.427	793.808	878.276	1.24e-23	2.16e-19	down	lymphatic vessel endothelial hyaluronan receptor 1	regulation of cytokine production; cell adhesion
	TNFAIP6	56.7343	48.0388	38.8798	50.4943	36.5658	58.8056	315.788	437.019	327.238	2.06e-09	2.57e-06	down	TNF alpha induced protein 6	positive regulation of cell motility; positive regulation of cell migration
	PPP1R16B	583.268	510.412	805.541	554.407	533.632	249.478	256.828	365.284	294.326	2.68e-09	3.11e-06	up	protein phosphatase 1 regulatory subunit 16B	regulation of vasculature development; regulation of epithelial cell proliferation;epithelial cell proliferation;
	MMRN1	913.721	714.577	834.701	1376.74	1146.11	2267.58	2471.34	1706.55	3018.49	3.87e-09	3.74e-06	down	multimerin 1	regulation of cytokine production; cell adhesion
	ZBTB16	437.949	498.402	555.252	650.244	962.137	1847.03	1353.09	1227.05	2190.05	6.75e-09	6.18e-06	down	zinc finger and BTB domain containing 16	ossification
	LOXL4	48.7716	78.9209	44.9548	70.0738	43.4219	217.403	188.873	102.884	209.696	7.42e-09	6.46e-06	down	lysyl oxidase like 4	regulation of cytokine production; cell adhesion
	CITED1	99.5338	156.126	103.274	123.66	89.1291	261.952	188.873	313.37	294.326	2.05e-08	1.55e-05	down	Cbp/p300 interacting transactivator with Glu/Asp rich carboxy-terminal domain 1	ossification;response to cAMP;response to lipopolysaccharide;cellular response to growth factor stimulus
	CYR61	1564.67	1333.93	1197.98	2160.95	889.006	3441.91	3332.76	2466.37	4235.29	1.52e-07	7.79e-05	down	NA	regulation of vasculature development;ossification;regulation of cytokine production;positive regulation of cell motility;positive regulation of cell migration
	TINAGL1	1036.15	876.708	707.126	857.373	1083.26	2269.36	1686.87	1222.33	2141.15	1.66e-07	8.05e-05	down	tubulointerstitial nephritis antigen like 1	regulation of cytokine production;cell adhesion
	DUSP1	2859.61	2565.79	1200.41	2348.5	2299.07	6189.74	4670.86	3524.47	6596.48	6.8e-07	0.000252036	down	dual specificity phosphatase 1	response to cAMP
	ERRFI1	4999.58	2568.36	2489.52	4872.19	4283.91	5976.79	9822.4	10955.7	8867.39	8.04e-07	0.000280045	down	ERBB receptor feedback inhibitor 1	regulation of epithelial cell proliferation;cellular response to growth factor stimulus
	OMD	104.511	101.225	76.5446	95.8362	52.5633	147.014	165.889	279.39	252.951	1.4e-06	0.000451084	down	osteomodulin	ossification
	LOC101120775	44.7902	25.7351	23.0849	45.3419	37.7085	68.6065	277.813	90.613	120.363	2.7e-06	0.000745017	down	NA	cellular response to growth factor stimulus
	EGR1	3043.74	4039.55	2457.93	3401.67	1565.47	8528.6	6798.44	4012.46	7543.4	5.63e-06	0.0013074	down	early growth response 1	regulation of vasculature development;ovulation cycle;response to cAMP;positive regulation of cell motility;positive regulation of cell migration;cellular response to growth factor stimulus
	ADAMTS1	2714.29	2763.95	2281.76	2918.37	4015.38	9277.03	5980.98	3262.07	8558.96	6.15e-06	0.00138715	down	ADAM metallopeptidase with thrombospondin type 1 motif 1	regulation of vasculature development;ovulation cycle;positive regulation of cell motility;positive regulation of cell migration
	LOC101116587	243.858	1213.84	647.592	820.275	1134.68	261.061	333.776	223.701	261.414	8.55e-06	0.00174201	up	NA	ossification;regulation of cytokine production;cell adhesion
	TAC3	67.683	196.444	46.1698	48.4334	54.8487	315.412	187.874	259.569	570.786	1.24e-05	0.00221999	down	tachykinin precursor 3	positive regulation of cell motility
	NELL1	72.6597	142.401	59.5347	147.361	47.9926	178.199	220.852	395.488	329.119	2.04e-05	0.00325389	down	neural EGFL like 1	ossification
	NR4A3	81.6177	82.3522	38.8798	138.087	194.256	24.9478	44.9698	24.541	31.9715	4.29e-05	0.0056124	up	nuclear receptor subfamily 4 group A member 3	regulation of cytokine production;positive regulation of cell motility;positive regulation of cell migration;regulation of epithelial cell proliferation;epithelial cell proliferation;cell adhesion
	RGCC	274.713	334.556	217.484	230.831	321.093	801.004	690.536	268.064	645.072	5.5e-05	0.0065547	down	regulator of cell cycle	regulation of vasculature development;regulation of cytokine production;regulation of epithelial cell proliferation;cell adhesion
	EDIL3	187.124	133.822	172.529	297.814	259.389	245.023	470.684	1270.47	553.859	5.56e-05	0.00659096	down	EGF like repeats and discoidin domains 3	regulation of cytokine production; cell adhesion
	XDH	2.98601	0	3.64498	7.21348	11.4268	15.1469	21.9852	118.93	38.5539	6.19e-05	0.00723182	down	xanthine dehydrogenase	regulation of vasculature development;response to lipopolysaccharide;regulation of epithelial cell proliferation;epithelial cell proliferation;cellular response to growth factor stimulus
	CDHR5	12.9394	34.3134	2.42999	17.5184	15.9975	32.0758	74.9497	72.6792	167.38	6.87e-05	0.00792458	down	cadherin related family member 5	regulation of cytokine production; cell adhesion
	LOC101102059	49.7669	28.3086	52.2447	22.6709	42.2792	7.12795	17.9879	13.2144	15.9858	0.000154381	0.0140013	up	protocadherin beta-4	regulation of cytokine production; cell adhesion
	BMP3	38.8182	131.249	121.499	82.4397	108.555	38.3127	49.9665	26.4288	38.5539	0.000206768	0.017088	up	bone morphogenetic protein 3	cellular response to growth factor stimulus
	FOS	2276.34	2784.53	1498.09	1833.25	699.321	6696.71	4377.06	3217.71	5999.36	0.000287511	0.0213161	down	Fos proto-oncogene, AP-1 transcription factor subunit	response to cAMP;response to lipopolysaccharide;cellular response to growth factor stimulus
	RSAD2	183.142	103.798	196.829	80.3788	129.123	367.09	510.657	141.583	307.491	0.000452658	0.0287669	down	radical S-adenosyl methionine domain containing 2	ossification
	CNTN3	92.5665	10.294	103.274	4.12199	10.2841	0.890994	1.99866	7.55109	6.58237	0.000464171	0.02916	up	contactin 3	regulation of cytokine production; cell adhesion
	LOC101110134	18.9114	61.7641	17.0099	10.305	19.4256	102.464	62.9577	54.7454	127.886	0.000465541	0.02916	down	NA	ovulation cycle
	LOC105605903	25.8788	47.1809	12.1499	21.6404	23.9963	78.4075	40.9725	56.6332	110.96	0.000579526	0.0339907	down	alcohol dehydrogenase 4-like	ovulation cycle
	LOC101122940	1030.18	573.892	1310.98	660.548	1029.56	1423.81	1571.94	1297.84	3767.94	0.000630064	0.036571	down	alpha-2-macroglobulin	ovulation cycle
	ITGAD	13.9347	21.4459	120.284	19.5794	57.134	8.90994	11.9919	8.49497	11.2841	0.000692023	0.0387466	up	integrin subunit alpha D	regulation of cytokine production; cell adhesion
	TAC1	235.895	182.719	72.8996	150.453	362.23	499.848	351.764	469.111	493.678	0.000771774	0.0418212	down	tachykinin precursor 1	ossification;response to lipopolysaccharide;positive regulation of cell motility;positive regulation of cell migration;cellular response to growth factor stimulus
	ISG15	119.441	27.4507	121.499	41.2199	35.4231	202.256	495.667	76.4548	203.113	0.00092122	0.0470416	down	ISG15 ubiquitin like modifier	ossification
	LYPD5	137.357	84.0679	191.969	139.117	138.264	30.2938	59.9597	107.603	36.6732	0.000963599	0.0484144	up	LY6/PLAUR domain containing 5	regulation of cytokine production; cell adhesion
	PENK	307.56	260.782	64.3947	287.509	501.637	1541.42	1663.88	412.478	856.649	0.000974913	0.0486212	down	proenkephalin	ossification;response to cAMP;response to lipopolysaccharide;cellular response to growth factor stimulus

## Sheet: Table S5
	Table S5. List of differentially expressed transcription factor genes under high altitude stress
	H: high altitude sheep, L: low altitude sheep DE-gene criteria: (padj<0.05,log2|FC|>1)
	Gene	H1_RNA	H2_RNA	H3_RNA	H5_RNA	H6_RNA	L1_RNA	L2_RNA	L3_RNA	L4_RNA	p-value	padj	log2FoldChange	DE_type	Gene descriptioon
	KLF9	992.352	766.905	607.497	861.495	1160.96	2426.18	2087.6	1957.62	2656.46	-1.37825	2.03e-14	1.18e-10	down	Kruppel like factor 9
	ZBTB16	437.949	498.402	555.252	650.244	962.137	1847.03	1353.09	1227.05	2190.05	-1.41472	6.75e-09	6.18e-06	down	zinc finger and BTB domain containing 16
	EGR1	3043.74	4039.55	2457.93	3401.67	1565.47	8528.6	6798.44	4012.46	7543.4	-1.21155	5.63e-06	0.0013074	down	early growth response 1
	FOSB	14.9301	28.3086	7.28996	15.4575	43.4219	155.924	112.924	34.9238	124.125	-2.28753	1.08e-05	0.00197349	down	FosB proto-oncogene, AP-1 transcription factor subunit
	NR4A3	81.6177	82.3522	38.8798	138.087	194.256	24.9478	44.9698	24.541	31.9715	1.76136	4.29e-05	0.0056124	up	nuclear receptor subfamily 4 group A member 3
	FOS	2276.34	2784.53	1498.09	1833.25	699.321	6696.71	4377.06	3217.71	5999.36	-1.47999	0.000287511	0.0213161	down	Fos proto-oncogene, AP-1 transcription factor subunit
	MYCN	57.7296	65.1955	54.6747	65.9518	25.139	23.1658	8.99396	29.2605	25.3891	1.30807	0.000941946	0.0476805	up	MYCN proto-oncogene, bHLH transcription factor

## Sheet: Table S6
	Table S6. List of PPI enriched clusters for high altitude stress associated DEGs in Tibetan sheep
	H: high altitude sheep, L: low altitude sheep DE-gene criteria: (padj<0.05,log2|FC|>1)
	#category	term ID	term description	observed gene count	background gene count	strength	false discovery rate	matching proteins in your network (labels)
	STRING clusters	CL:1634	Mixed, incl. c-fos/v-fos, and protein fosb	4	5	2.42	4.46e-05	FOS,DUSP1,FOSB,EGR1
	STRING clusters	CL:1609	Mixed, incl. basic region leucine zipper, and pseudokinase tribbles family/serine-threonine-protein kinase 40	5	32	1.71	0.00021	FOS,DUSP1,FOSB,NR4A3,EGR1
	STRING clusters	CL:1540	Mixed, incl. ligand binding domain of hormone receptors, and basic region leucine zipper	6	74	1.42	0.00024	FOS,DUSP1,FOSB,NR4A3,FKBP5,EGR1

## Sheet: Table S7
	Table S7. Summary of statistical analysis Alternative Splicing Events
	type	AS events	DAS events	Percentage of DAS events
	A3SS	3550	150	0.0422535
	A5SS	3219	151	0.046909
	MXE	3647	40	0.0109679
	RI	4358	326	0.074805
	SE	25999	250	0.00961575
	Total	40773	917	0.0224904

## Sheet: Table S8
	Table S8. List of RI type differentially alternative splicing events under high altitude stress
	Gene	Description	chr	strand	riExonStart_0base	riExonEnd	upstreamES	upstreamEE	downstreamES	downstreamEE	IJC_1.1	IJC_1.2	IJC_1.3	IJC_1.4	SJC_1.1	SJC_1.2	SJC_1.3	SJC_1.4	IJC_2.1	IJC_2.2	IJC_2.3	IJC_2.4	IJC_2.5	SJC_2.1	SJC_2.2	SJC_2.3	SJC_2.4	SJC_2.5	IncFormLen	SkipFormLen	PValue	FDR	IncLevel1	IncLevel2	IncLevelDifference
	A4GALT	alpha 1,4-galactosyltransferase (P blood group)	chr3	-	217325989	217336598	217325989	217326250	217333953	217336598	8	7	11	12	5	5	2	13	6	6	5	10	5	0	3	1	1	0	518	259	0.000379244	0.00832719	0.444,0.412,0.733,0.316	1.0,0.5,0.714,0.833,1.0	-0.333
	ACADL	acyl-CoA dehydrogenase long chain	chr2	-	210803831	210812808	210803831	210808128	210808298	210812808	29	39	23	31	1	6	3	0	39	37	25	25	19	0	0	0	0	0	429	259	0.000158959	0.00389659	0.946,0.797,0.822,1.0	1.0,1.0,1.0,1.0,1.0	-0.109
	ACAP1	ArfGAP with coiled-coil, ankyrin repeat and PH domains 1	chr11	+	26627333	26628324	26627333	26627766	26628123	26628324	82	75	69	62	11	7	8	7	56	86	71	78	76	0	4	1	2	4	518	259	5.41264e-06	0.000248747	0.788,0.843,0.812,0.816	1.0,0.915,0.973,0.951,0.905	-0.134
	ACIN1	apoptotic chromatin condensation inducer 1	chr7	+	21404110	21406834	21404110	21405502	21406791	21406834	163	187	199	158	60	43	44	51	197	197	154	203	219	12	35	13	35	19	518	259	1.62545e-07	1.47661e-05	0.576,0.685,0.693,0.608	0.891,0.738,0.856,0.744,0.852	-0.176
	ACRC	NA	chrX	+	60828994	60831529	60828994	60829031	60831446	60831529	8	31	13	19	1	2	0	5	24	28	19	20	20	0	0	0	1	0	518	259	0.000618156	0.0119829	0.8,0.886,1.0,0.655	1.0,1.0,1.0,0.909,1.0	-0.147
	ACSF3	acyl-CoA synthetase family member 3	chr14	+	13721339	13722485	13721339	13721867	13722350	13722485	11	14	10	10	18	16	9	23	18	19	11	20	12	7	8	11	12	6	518	259	0.00118255	0.0193596	0.234,0.304,0.357,0.179	0.562,0.543,0.333,0.455,0.5	-0.21
	ADIPOR2	adiponectin receptor 2	chr3	+	211941350	211941623	211941350	211941515	211941536	211941623	12	2	7	9	0	0	0	0	15	9	2	11	4	0	0	5	0	6	280	259	0.000921272	0.0164797	1.0,1.0,1.0,1.0	1.0,1.0,0.27,1.0,0.381	0.27
	AEBP2	AE binding protein 2	chr3	-	195015306	195020259	195015306	195019684	195020232	195020259	122	103	119	101	90	81	94	73	139	137	89	113	123	61	79	44	51	44	518	259	7.77747e-05	0.00223807	0.404,0.389,0.388,0.409	0.533,0.464,0.503,0.526,0.583	-0.124
	AGBL2	AGBL carboxypeptidase 2	chr15	-	75603350	75603844	75603350	75603469	75603787	75603844	4	6	9	5	0	1	1	0	5	10	4	7	6	2	3	0	4	0	518	259	8.00218e-05	0.00228853	1.0,0.75,0.818,1.0	0.556,0.625,1.0,0.467,1.0	0.162
	AIDA	axin interactor, dorsalization associated	chr12	-	24179471	24183524	24179471	24180226	24180257	24183524	11	25	22	12	8	0	0	11	5	24	8	25	17	0	0	0	0	0	290	259	7.46458e-07	5.1617e-05	0.551,1.0,1.0,0.493	1.0,1.0,1.0,1.0,1.0	-0.239
	ALDOB	aldolase, fructose-bisphosphate B	chr2	+	21595006	21610622	21595006	21601421	21602200	21610622	8	10	7	6	10	5	3	6	4	9	3	13	6	0	2	0	0	0	518	259	1.85905e-10	3.18999e-08	0.286,0.5,0.538,0.333	1.0,0.692,1.0,1.0,1.0	-0.524
	ALKBH3	alkB homolog 3, alpha-ketoglutarate dependent dioxygenase	chr15	+	72059767	72061509	72059767	72060473	72061381	72061509	13	17	19	11	8	1	6	5	10	19	6	19	11	0	0	2	0	1	518	259	4.81622e-07	3.54183e-05	0.448,0.895,0.613,0.524	1.0,1.0,0.6,1.0,0.846	-0.269
	ALS2CL	ALS2 C-terminal like	chr19	+	52757205	52764734	52757205	52757700	52758088	52764734	15	15	17	13	6	1	1	0	7	10	8	9	14	0	1	0	0	1	518	259	0.000848372	0.0154138	0.556,0.882,0.895,1.0	1.0,0.833,1.0,1.0,0.875	-0.108
	ALS2CL	ALS2 C-terminal like	chr19	+	52757205	52764734	52757205	52757700	52758091	52764734	13	15	17	13	8	2	3	16	7	10	8	9	14	0	0	0	1	0	518	259	3.34199e-10	5.5298e-08	0.448,0.789,0.739,0.289	1.0,1.0,1.0,0.818,1.0	-0.397
	ANKRD35	ankyrin repeat domain 35	chr1	-	98099185	98099667	98099185	98099292	98099596	98099667	1	2	1	4	6	6	2	8	5	6	9	1	4	1	0	3	2	4	518	259	0.000605822	0.0118931	0.077,0.143,0.2,0.2	0.714,1.0,0.6,0.2,0.333	-0.414
	ANKRD60	ankyrin repeat domain 60	chr13	+	57296036	57298296	57296036	57296204	57297736	57298296	11	11	11	5	3	3	1	1	10	11	4	10	9	0	0	1	0	3	518	259	0.00263914	0.035544	0.647,0.647,0.846,0.714	1.0,1.0,0.667,1.0,0.6	-0.14
	AP4B1	adaptor related protein complex 4 subunit beta 1	chr1	-	90228008	90228642	90228008	90228196	90228296	90228642	6	1	0	4	4	0	2	3	3	3	5	1	2	0	1	0	3	0	359	259	0.00127729	0.0204058	0.52,1.0,0.0,0.49	1.0,0.684,1.0,0.194,1.0	-0.273
	ARHGEF40	Rho guanine nucleotide exchange factor 40	chr7	-	23220969	23221979	23220969	23221074	23221801	23221979	38	39	32	28	97	113	114	89	68	91	42	61	75	136	77	57	108	66	518	259	2.31033e-07	1.91139e-05	0.164,0.147,0.123,0.136	0.2,0.371,0.269,0.22,0.362	-0.142
	ARHGEF40	Rho guanine nucleotide exchange factor 40	chr7	-	23229582	23233275	23229582	23229678	23230107	23233275	42	59	51	35	14	12	8	6	83	58	33	56	42	6	1	2	1	3	518	259	5.12653e-07	3.71112e-05	0.6,0.711,0.761,0.745	0.874,0.967,0.892,0.966,0.875	-0.211
	ARRDC5	arrestin domain containing 5	chr5	+	16778382	16779386	16778382	16779038	16779218	16779386	31	20	27	24	10	1	14	8	10	16	22	15	27	2	0	1	5	0	439	259	0.00116628	0.0191632	0.647,0.922,0.532,0.639	0.747,1.0,0.928,0.639,1.0	-0.178
	ATP6V0E2	ATPase H+ transporting V0 subunit e2	chr4	+	112064871	112066543	112064871	112064987	112065007	112066543	93	55	79	85	0	0	0	0	30	50	83	78	25	36	41	1	0	38	279	259	1.81862e-11	4.01223e-09	1.0,1.0,1.0,1.0	0.436,0.531,0.987,1.0,0.379	0.333
	BIN1	bridging integrator 1	chr2	+	117302624	117303592	117302624	117302765	117303523	117303592	3	8	3	2	22	22	30	16	17	12	9	2	6	22	23	18	14	12	518	259	0.000810741	0.0149054	0.064,0.154,0.048,0.059	0.279,0.207,0.2,0.067,0.2	-0.109
	BNIP3	BCL2 interacting protein 3	chr22	-	49622174	49624141	49622174	49623199	49623342	49624141	24	14	10	13	3	2	3	7	18	9	15	15	14	0	0	1	1	0	402	259	1.07378e-07	1.08148e-05	0.838,0.819,0.682,0.545	1.0,1.0,0.906,0.906,1.0	-0.241
	BRMS1	BRMS1 transcriptional repressor and anoikis regulator	chr21	-	43586348	43589373	43586348	43586580	43589067	43589373	35	23	13	28	2	4	2	8	17	17	15	14	23	0	0	3	1	1	518	259	0.000516929	0.0105406	0.897,0.742,0.765,0.636	1.0,1.0,0.714,0.875,0.92	-0.142
	BROX	BRO1 domain and CAAX motif containing	chr12	+	24231015	24233525	24231015	24231419	24233389	24233525	2	4	7	11	21	27	18	18	5	17	12	5	19	22	6	3	12	6	518	259	0.000930016	0.0165722	0.045,0.069,0.163,0.234	0.102,0.586,0.667,0.172,0.613	-0.3
	BROX	BRO1 domain and CAAX motif containing	chr12	+	24231015	24233525	24231015	24231997	24233389	24233525	8	16	24	11	9	22	23	27	22	48	35	15	53	28	10	6	17	19	518	259	0.00202082	0.0288965	0.308,0.267,0.343,0.169	0.282,0.706,0.745,0.306,0.582	-0.252
	BUD13	BUD13 homolog	chr15	-	26875710	26876400	26875710	26876134	26876173	26876400	62	29	75	64	0	29	0	0	45	97	57	65	72	0	0	0	0	0	298	259	0.00338284	0.0423722	1.0,0.465,1.0,1.0	1.0,1.0,1.0,1.0,1.0	-0.134
	C17H4orf45	chromosome 17 C4orf45 homolog	chr17	-	39847195	39850909	39847195	39849272	39849336	39850909	8	19	19	7	0	0	0	0	9	4	3	3	7	0	19	13	4	0	323	259	3.53051e-08	4.08922e-06	1.0,1.0,1.0,1.0	1.0,0.144,0.156,0.376,1.0	0.465
	C1H21orf58	chromosome 1 C21orf58 homolog	chr1	-	263934497	263935115	263934497	263934560	263934954	263935115	2	3	6	1	3	2	5	0	1	24	1	0	4	0	2	0	2	0	518	259	0.000425714	0.00904739	0.25,0.429,0.375,1.0	1.0,0.857,1.0,0.0,1.0	-0.258
	C9H8orf89	chromosome 9 C8orf89 homolog	chr9	-	49307642	49315859	49307642	49307733	49310231	49315859	19	19	5	12	4	0	4	0	22	19	11	17	4	1	1	0	0	1	518	259	0.00241121	0.0334465	0.704,1.0,0.385,1.0	0.917,0.905,1.0,1.0,0.667	-0.126
	CARD19	caspase recruitment domain family member 19	chr2	-	28286576	28289014	28286576	28287350	28288860	28289014	32	61	38	47	18	6	8	3	45	67	55	68	52	2	9	2	1	4	518	259	0.00285245	0.0376507	0.471,0.836,0.704,0.887	0.918,0.788,0.932,0.971,0.867	-0.171
	CCBL1	NA	chr3	+	7451220	7456548	7451220	7453114	7453300	7456548	1	12	12	13	7	2	3	6	8	10	15	7	12	0	0	3	1	1	445	259	7.68767e-05	0.00222606	0.077,0.777,0.7,0.558	1.0,1.0,0.744,0.803,0.875	-0.356
	CCDC114	NA	chr14	-	53949700	53950615	53949700	53949869	53949984	53950615	5	4	7	2	10	4	5	1	1	0	3	6	3	19	15	7	9	17	374	259	0.00104541	0.0178066	0.257,0.409,0.492,0.581	0.035,0.0,0.229,0.316,0.109	0.297
	CCDC24	coiled-coil domain containing 24	chr1	+	18398475	18399072	18398475	18398674	18398901	18399072	11	2	9	10	3	3	2	1	9	9	11	9	20	0	0	0	2	2	486	259	4.77962e-05	0.0015705	0.661,0.262,0.706,0.842	1.0,1.0,1.0,0.706,0.842	-0.292
	CCDC84	NA	chr15	+	29034762	29035082	29034762	29034827	29034976	29035082	9	15	24	16	45	35	25	47	24	31	44	22	44	24	23	23	24	24	408	259	5.42273e-06	0.000248747	0.113,0.214,0.379,0.178	0.388,0.461,0.548,0.368,0.538	-0.24
	CDC42EP1	CDC42 effector protein 1	chr3	+	213171831	213176550	213171831	213172624	213175794	213176550	65	72	43	60	0	4	0	0	76	93	74	54	65	16	0	0	5	18	518	259	6.86834e-06	0.000297393	1.0,0.9,1.0,1.0	0.704,1.0,1.0,0.844,0.644	0.137
	CDK12	cyclin dependent kinase 12	chr11	+	39433524	39441922	39433524	39433977	39437886	39441922	13	15	5	15	21	12	23	34	4	7	4	3	5	32	28	17	25	36	518	259	0.000127748	0.00326236	0.236,0.385,0.098,0.181	0.059,0.111,0.105,0.057,0.065	0.146
	CHAD	chondroadherin	chr11	+	35735182	35735992	35735182	35735323	35735537	35735992	4	2	2	5	1	3	1	2	3	10	3	3	2	2	0	0	0	1	473	259	0.000109426	0.00290488	0.687,0.267,0.523,0.578	0.451,1.0,1.0,1.0,0.523	-0.281
	CHD2	chromodomain helicase DNA binding protein 2	chr18	-	13298691	13304115	13298691	13299029	13304040	13304115	153	119	171	125	266	134	241	184	103	190	112	164	129	83	149	104	148	64	518	259	3.8874e-07	2.90489e-05	0.223,0.307,0.262,0.254	0.383,0.389,0.35,0.357,0.502	-0.135
	CHD2	chromodomain helicase DNA binding protein 2	chr18	-	13310286	13311340	13310286	13310354	13311262	13311340	13	11	9	4	6	1	1	0	17	9	8	10	15	1	2	0	0	0	518	259	0.000707756	0.0133838	0.52,0.846,0.818,1.0	0.895,0.692,1.0,1.0,1.0	-0.121
	CHD2	chromodomain helicase DNA binding protein 2	chr18	-	13298691	13301081	13298691	13299029	13301032	13301081	165	173	187	156	81	46	67	72	119	262	125	207	178	30	62	26	62	34	518	259	0.000995272	0.0174004	0.505,0.653,0.583,0.52	0.665,0.679,0.706,0.625,0.724	-0.115
	CHEK1	checkpoint kinase 1	chr21	+	28216109	28216608	28216109	28216263	28216523	28216608	7	7	3	2	3	3	5	2	8	5	4	10	1	0	1	0	1	0	518	259	8.45357e-09	1.11901e-06	0.538,0.538,0.231,0.333	1.0,0.714,1.0,0.833,1.0	-0.499
	CHORDC1	cysteine and histidine rich domain containing 1	chr21	+	4589389	4592604	4589389	4589448	4592541	4592604	36	58	23	41	10	6	9	10	27	47	37	54	55	1	1	2	4	6	518	259	6.00311e-05	0.00186514	0.643,0.829,0.561,0.672	0.931,0.959,0.902,0.871,0.821	-0.221
	CIRBP	cold inducible RNA binding protein	chr5	+	41037687	41039731	41037687	41038985	41039597	41039731	85	103	103	101	82	91	71	77	141	241	154	126	175	46	68	49	27	51	518	259	0	0	0.341,0.361,0.42,0.396	0.605,0.639,0.611,0.7,0.632	-0.258
	CLASRP	CLK4 associating serine/arginine rich protein	chr14	+	51710438	51710925	51710438	51710478	51710864	51710925	20	28	26	19	13	24	16	21	23	41	24	35	26	7	14	12	4	5	518	259	0.000163252	0.00398078	0.435,0.368,0.448,0.311	0.622,0.594,0.5,0.814,0.722	-0.26
	CLK1	CDC like kinase 1	chr2	-	202175188	202176964	202175188	202175255	202175652	202176964	949	992	1377	971	339	427	307	278	1533	1651	1111	1508	1869	120	219	108	154	159	518	259	0	0	0.583,0.537,0.692,0.636	0.865,0.79,0.837,0.83,0.855	-0.223
	CLK1	CDC like kinase 1	chr2	-	202175652	202176964	202175652	202175743	202176735	202176964	656	689	852	750	319	383	289	241	1044	1128	775	1003	1282	114	233	109	152	131	518	259	0	0	0.507,0.474,0.596,0.609	0.821,0.708,0.78,0.767,0.83	-0.235
	CLK4	CDC like kinase 4	chr5	-	37160500	37162367	37160500	37160567	37162144	37162367	115	154	200	118	63	53	83	87	265	343	138	237	239	35	47	40	27	25	518	259	2.86031e-11	6.02356e-09	0.477,0.592,0.546,0.404	0.791,0.785,0.633,0.814,0.827	-0.265
	CLP1	cleavage factor polyribonucleotide kinase subunit 1	chr15	+	77993249	77994741	77993249	77993830	77994103	77994741	20	10	17	26	14	3	10	8	23	36	29	23	28	1	10	6	0	0	518	259	5.75845e-05	0.00180693	0.417,0.625,0.459,0.619	0.92,0.643,0.707,1.0,1.0	-0.324
	CMAS	cytidine monophosphate N-acetylneuraminic acid synthetase	chr3	-	192688463	192695593	192688463	192688606	192695458	192695593	9	15	6	9	36	38	33	42	18	30	13	11	21	42	46	22	25	28	518	259	0.000409833	0.00887268	0.111,0.165,0.083,0.097	0.176,0.246,0.228,0.18,0.273	-0.107
	CMC2	C-X9-C motif containing 2	chr14	-	7067325	7071986	7067325	7067563	7071873	7071986	21	27	23	19	0	0	0	0	4	12	7	14	2	1	5	2	3	0	518	259	1.19125e-07	1.17427e-05	1.0,1.0,1.0,1.0	0.667,0.545,0.636,0.7,1.0	0.29
	CORO6	coronin 6	chr11	-	20459958	20460624	20459958	20460063	20460504	20460624	14	14	8	20	0	3	4	2	9	16	9	22	5	1	0	1	0	0	518	259	5.6092e-05	0.00177996	1.0,0.7,0.5,0.833	0.818,1.0,0.818,1.0,1.0	-0.169
	CORO6	coronin 6	chr11	-	20459958	20460624	20459958	20460063	20460482	20460624	16	15	5	19	1	1	6	1	9	17	9	20	7	0	1	0	1	1	518	259	0.000581338	0.011461	0.889,0.882,0.294,0.905	1.0,0.895,1.0,0.909,0.778	-0.174
	CROCC	ciliary rootlet coiled-coil, rootletin	chr2	-	248447226	248448304	248447226	248447342	248447530	248448304	3	7	0	2	9	4	3	7	0	0	0	1	0	3	9	1	4	5	447	259	3.42197e-06	0.000172326	0.162,0.503,0.0,0.142	0.0,0.0,0.0,0.127,0.0	0.176
	CSAD	cysteine sulfinic acid decarboxylase	chr3	+	133005415	133011105	133005415	133010715	133010968	133011105	2	2	3	5	6	3	4	0	5	8	3	9	5	0	3	0	2	0	512	259	0.000489726	0.0102149	0.144,0.252,0.275,1.0	1.0,0.574,1.0,0.695,1.0	-0.436
	CTNS	cystinosin, lysosomal cystine transporter	chr11	+	23927538	23929122	23927538	23927653	23928009	23929122	158	44	188	207	11	3	18	41	96	78	34	187	120	26	14	3	74	25	518	259	0.00226988	0.0319646	0.878,0.88,0.839,0.716	0.649,0.736,0.85,0.558,0.706	0.128
	CXXC1	CXXC finger protein 1	chr23	-	50074990	50075255	50074990	50075087	50075205	50075255	6	0	1	11	0	18	0	14	6	4	7	4	10	0	0	0	0	0	377	259	1.66547e-06	0.00010021	1.0,0.0,1.0,0.351	1.0,1.0,1.0,1.0,1.0	-0.412
	DDX39B	DExD-box helicase 39B	chr20	+	26804419	26806742	26804419	26806496	26806516	26806742	57	59	193	45	15	7	5	9	329	286	273	62	211	0	6	0	0	5	279	259	9.29257e-14	2.69078e-11	0.779,0.887,0.973,0.823	1.0,0.978,1.0,1.0,0.975	-0.125
	DDX39B	DExD-box helicase 39B	chr20	+	26797252	26799338	26797252	26798635	26798997	26799338	63	45	33	56	15	8	12	29	41	60	52	63	30	0	14	2	16	2	518	259	0.00148875	0.0231455	0.677,0.738,0.579,0.491	1.0,0.682,0.929,0.663,0.882	-0.21
	DDX5	DEAD-box helicase 5	chr11	-	48047711	48049254	48047711	48047936	48049194	48049254	1417	1618	1211	1280	1125	664	1043	1166	1127	2071	1132	1616	1509	667	669	647	568	461	518	259	0.000735968	0.0138046	0.386,0.549,0.367,0.354	0.458,0.608,0.467,0.587,0.621	-0.134
	DENND6B	DENN domain containing 6B	chr3	-	223619251	223619466	223619251	223619314	223619386	223619466	2	5	1	1	1	0	4	0	0	4	0	0	0	5	4	1	2	1	331	259	4.50626e-06	0.000219763	0.61,1.0,0.164,1.0	0.0,0.439,0.0,0.0,0.0	0.606
	DGCR8	DGCR8 microprocessor complex subunit	chr17	+	72107778	72109365	72107778	72108774	72109191	72109365	48	34	43	34	74	74	64	76	55	76	46	48	73	46	88	64	72	51	518	259	0.00123601	0.0199527	0.245,0.187,0.251,0.183	0.374,0.302,0.264,0.25,0.417	-0.105
	DIS3L	NA	chr7	+	12974001	12975267	12974001	12974570	12975113	12975267	5	12	7	8	0	3	0	0	2	2	5	7	6	2	1	2	3	3	518	259	3.44335e-05	0.00117302	1.0,0.667,1.0,1.0	0.333,0.5,0.556,0.538,0.5	0.431
	DNAAF5	dynein axonemal assembly factor 5	chr24	+	41569038	41572991	41569038	41571397	41572422	41572991	23	9	10	12	0	0	0	2	2	1	10	5	2	5	4	0	1	0	518	259	0.000153419	0.00380102	1.0,1.0,1.0,0.75	0.167,0.111,1.0,0.714,1.0	0.339
	DOT1L	DOT1 like histone lysine methyltransferase	chr5	+	18883996	18887657	18883996	18884142	18885284	18887657	14	11	11	10	3	1	0	0	10	17	8	13	10	1	2	6	7	1	518	259	0.00200576	0.0287835	0.7,0.846,1.0,1.0	0.833,0.81,0.4,0.481,0.833	0.215
	DZANK1	double zinc ribbon and ankyrin repeat domains 1	chr13	-	37553215	37553927	37553215	37553290	37553876	37553927	23	10	19	26	3	1	4	2	14	18	28	11	10	0	2	0	0	1	518	259	0.000128157	0.00326236	0.793,0.833,0.704,0.867	1.0,0.818,1.0,1.0,0.833	-0.131
	EGR1	early growth response 1	chr5	+	47156391	47160027	47156391	47156836	47157516	47160027	36	30	15	34	276	200	106	225	63	129	47	49	32	58	97	47	84	28	518	259	0	0	0.061,0.07,0.066,0.07	0.352,0.399,0.333,0.226,0.364	-0.268
	EGR1	early growth response 1	chr5	+	47156391	47156836	47156391	47156721	47156746	47156836	24	21	11	29	3	0	2	4	4	10	11	7	4	0	0	0	0	0	284	259	0.00155973	0.023928	0.879,1.0,0.834,0.869	1.0,1.0,1.0,1.0,1.0	-0.105
	ELL3	elongation factor for RNA polymerase II 3	chr18	-	54281457	54282044	54281457	54281502	54281723	54282044	3	1	0	5	5	1	1	2	4	1	3	7	1	0	0	1	0	4	480	259	0.000817772	0.0149752	0.245,0.35,0.0,0.574	1.0,1.0,0.618,1.0,0.119	-0.455
	ELL3	elongation factor for RNA polymerase II 3	chr18	-	54281723	54282044	54281723	54281895	54282001	54282044	2	3	1	8	2	2	0	3	2	1	1	5	0	0	0	0	0	1	365	259	0.000454028	0.00956143	0.415,0.516,1.0,0.654	1.0,1.0,1.0,1.0,0.0	-0.154
	EMID1	EMI domain containing 1	chr17	+	68066289	68067551	68066289	68066374	68067208	68067551	6	9	7	4	6	0	0	4	6	7	10	7	6	0	0	1	0	1	518	259	0.00015445	0.0038062	0.333,1.0,1.0,0.333	1.0,1.0,0.833,1.0,0.75	-0.25
	ESAM	endothelial cell adhesion molecule	chr21	-	27398909	27399725	27398909	27399368	27399597	27399725	31	46	35	24	1	6	5	7	45	27	22	40	32	11	15	10	13	8	488	259	0.00388069	0.0470661	0.943,0.803,0.788,0.645	0.685,0.489,0.539,0.62,0.68	0.192
	ESF1	ESF1 nucleolar pre-rRNA processing protein homolog	chr13	-	6829798	6830268	6829798	6830034	6830082	6830268	7	1	26	3	64	45	33	70	21	12	4	10	12	26	32	19	36	16	307	259	0.00181752	0.0268171	0.084,0.018,0.399,0.035	0.405,0.24,0.151,0.19,0.388	-0.141
	ESRRA	estrogen related receptor alpha	chr21	+	41806261	41811186	41806261	41807211	41807506	41811186	2	4	4	2	4	0	2	2	7	6	4	1	4	0	1	0	0	1	518	259	2.63163e-06	0.000150523	0.2,1.0,0.5,0.333	1.0,0.75,1.0,1.0,0.667	-0.375
	EVL	Enah/Vasp-like	chr18	+	63659600	63663520	63659600	63659666	63663453	63663520	150	137	142	166	217	275	241	221	62	101	80	58	87	377	328	242	272	275	518	259	0	0	0.257,0.199,0.228,0.273	0.076,0.133,0.142,0.096,0.137	0.122
	EXO5	exonuclease 5	chr1	+	14847877	14848918	14847877	14848022	14848828	14848918	42	52	54	26	28	39	44	31	55	61	31	53	52	22	22	9	16	26	518	259	4.25399e-05	0.00143859	0.429,0.4,0.38,0.295	0.556,0.581,0.633,0.624,0.5	-0.203
	FAM204A	family with sequence similarity 204 member A	chr22	-	37515919	37516593	37515919	37516141	37516456	37516593	20	18	22	24	0	0	0	0	18	30	11	35	18	0	12	0	0	6	518	259	4.80876e-06	0.000232073	1.0,1.0,1.0,1.0	1.0,0.556,1.0,1.0,0.6	0.169
	FAM214A	family with sequence similarity 214 member A	chr7	+	54666091	54667482	54666091	54666502	54667365	54667482	29	24	51	41	12	11	15	5	19	54	19	30	20	1	12	2	0	0	518	259	0.000491672	0.0102149	0.547,0.522,0.63,0.804	0.905,0.692,0.826,1.0,1.0	-0.259
	FAM217A	family with sequence similarity 217 member A	chr20	+	48871538	48872507	48871538	48871623	48872432	48872507	5	3	8	2	0	0	9	4	9	7	5	12	12	0	1	0	0	3	518	259	0.00107922	0.0181161	1.0,1.0,0.308,0.2	1.0,0.778,1.0,1.0,0.667	-0.262
	FNBP4	formin binding protein 4	chr15	-	75620446	75621301	75620446	75620634	75621198	75621301	144	142	156	133	44	59	72	47	149	199	149	144	202	53	41	31	36	23	518	259	0.000512469	0.0105056	0.621,0.546,0.52,0.586	0.584,0.708,0.706,0.667,0.815	-0.128
	FUS	FUS RNA binding protein	chr24	+	27250876	27254294	27250876	27251081	27254261	27254294	31	21	16	29	9	15	13	12	21	48	54	19	34	2	2	9	2	2	518	259	1.36652e-07	1.31898e-05	0.633,0.412,0.381,0.547	0.84,0.923,0.75,0.826,0.895	-0.354
	GLS	glutaminase	chr2	+	192111737	192119408	192111737	192111796	192119375	192119408	167	148	155	164	49	50	69	37	123	137	95	110	124	50	92	85	82	76	518	259	1.65086e-05	0.000637368	0.63,0.597,0.529,0.689	0.552,0.427,0.358,0.401,0.449	0.174
	GLS2	glutaminase 2	chr3	+	162637910	162640130	162637910	162639428	162640000	162640130	3	10	12	8	9	4	7	2	2	0	0	0	3	6	5	6	4	9	518	259	2.21811e-07	1.86845e-05	0.143,0.556,0.462,0.667	0.143,0.0,0.0,0.0,0.143	0.4
	GNL3L	G protein nucleolar 3 like	chrX	-	48278258	48280991	48278258	48279846	48279913	48280991	11	7	9	6	1	1	0	2	12	20	13	21	8	7	18	13	7	10	326	259	2.8857e-06	0.00015978	0.897,0.848,1.0,0.704	0.577,0.469,0.443,0.704,0.389	0.346
	GPCPD1	glycerophosphocholine phosphodiesterase 1	chr13	-	46949569	46955868	46949569	46949645	46955783	46955868	61	85	52	59	57	35	59	34	34	65	46	62	46	18	17	12	26	8	518	259	0.00107816	0.0181161	0.349,0.548,0.306,0.465	0.486,0.657,0.657,0.544,0.742	-0.2
	GPCPD1	glycerophosphocholine phosphodiesterase 1	chr13	-	46947518	46955868	46947518	46947560	46955783	46955868	47	105	37	61	10	14	10	11	37	57	42	55	55	5	3	0	4	0	518	259	7.01357e-06	0.000300869	0.701,0.789,0.649,0.735	0.787,0.905,1.0,0.873,1.0	-0.195
	GPR153	G protein-coupled receptor 153	chr12	+	45124132	45126675	45124132	45125878	45126482	45126675	26	31	22	24	2	1	3	8	11	28	24	15	14	1	2	1	0	1	518	259	0.00159379	0.0242896	0.867,0.939,0.786,0.6	0.846,0.875,0.923,1.0,0.875	-0.106
	GTPBP3	GTP binding protein 3, mitochondrial	chr5	-	5484399	5485411	5484399	5484732	5484848	5485411	7	7	17	12	4	5	6	7	14	23	13	12	7	4	3	1	2	2	375	259	0.00326835	0.0415996	0.547,0.492,0.662,0.542	0.707,0.841,0.9,0.806,0.707	-0.231
	GUK1	guanylate kinase 1	chr5	-	2660238	2664298	2660238	2660918	2664049	2664298	13	11	9	16	0	3	5	2	8	12	19	10	13	1	0	0	0	2	518	259	8.61603e-06	0.000353257	1.0,0.647,0.474,0.8	0.8,1.0,1.0,1.0,0.765	-0.183
	HAUS3	HAUS augmin like complex subunit 3	chr6	+	115643483	115645498	115643483	115644065	115644451	115645498	17	2	8	12	9	13	10	10	8	3	4	1	12	14	39	24	14	15	518	259	0.00368843	0.0450884	0.486,0.071,0.286,0.375	0.222,0.037,0.077,0.034,0.286	0.173
	HAUS5	HAUS augmin like complex subunit 5	chr14	+	45350205	45351130	45350205	45350230	45350970	45351130	103	84	84	73	5	19	8	7	92	123	124	94	100	3	2	3	3	1	518	259	1.77553e-07	1.55208e-05	0.912,0.689,0.84,0.839	0.939,0.969,0.954,0.94,0.98	-0.136
	HEMK1	HemK methyltransferase family member 1	chr19	-	49751868	49752642	49751868	49751960	49752258	49752642	42	31	26	22	22	10	9	21	31	33	23	28	41	3	6	10	4	3	518	259	0.00065596	0.0125064	0.488,0.608,0.591,0.344	0.838,0.733,0.535,0.778,0.872	-0.243
	HFM1	helicase for meiosis 1	chr1	-	67762311	67763998	67762311	67762359	67763900	67763998	18	21	24	11	1	1	12	3	16	20	30	5	13	0	1	1	3	0	518	259	0.00188454	0.0275968	0.9,0.913,0.5,0.647	1.0,0.909,0.938,0.455,1.0	-0.12
	HIVEP3	HIVEP zinc finger 3	chr1	-	15866780	15872534	15866780	15871660	15871813	15872534	4	6	7	10	1	0	1	2	5	3	3	2	5	3	0	3	2	2	412	259	0.00328019	0.041636	0.715,1.0,0.815,0.759	0.512,1.0,0.386,0.386,0.611	0.243
	HPS5	HPS5 biogenesis of lysosomal organelles complex 2 subunit 2	chr21	+	25649677	25650809	25649677	25649770	25650645	25650809	39	61	53	42	10	9	14	16	54	56	36	45	50	3	8	6	3	6	518	259	0.00162391	0.0246674	0.661,0.772,0.654,0.568	0.9,0.778,0.75,0.882,0.806	-0.159
	IGF2	insulin like growth factor 2	chr21	+	48572581	48576441	48572581	48573723	48574109	48576441	27	140	16	22	151	0	117	119	136	16	170	238	20	0	88	0	0	67	518	259	0.00165668	0.0250012	0.082,1.0,0.064,0.085	1.0,0.083,1.0,1.0,0.13	-0.335
	INCA1	inhibitor of CDK, cyclin A1 interacting protein 1	chr11	+	25988959	25990698	25988959	25989238	25990610	25990698	12	19	6	6	3	10	1	0	8	13	7	9	15	3	0	0	2	0	518	259	0.00386714	0.0470661	0.667,0.487,0.75,1.0	0.571,1.0,1.0,0.692,1.0	-0.127
	IPO9	importin 9	chr12	-	78843201	78849508	78843201	78848975	78849005	78849508	12	12	14	13	0	1	0	0	5	14	6	11	11	0	5	0	3	2	289	259	0.000313138	0.00718203	1.0,0.915,1.0,1.0	1.0,0.715,1.0,0.767,0.831	0.116
	IQCC	IQ motif containing C	chr2	-	234424177	234427219	234424177	234425537	234426756	234427219	19	10	8	13	2	0	1	0	10	13	7	13	15	1	7	2	0	2	518	259	0.000420554	0.00897893	0.826,1.0,0.8,1.0	0.833,0.481,0.636,1.0,0.789	0.159
	JADE2	jade family PHD finger 2	chr5	+	43366493	43374383	43366493	43369411	43374325	43374383	27	8	6	6	6	1	1	5	16	31	17	19	17	0	1	0	2	0	518	259	2.76321e-07	2.16982e-05	0.692,0.8,0.75,0.375	1.0,0.939,1.0,0.826,1.0	-0.299
	JMJD6	jumonji domain containing 6, arginine demethylase and lysine hydroxylase	chr11	+	53997628	53998340	53997628	53997764	53998246	53998340	13	13	12	22	18	12	23	10	41	38	26	37	41	10	24	21	8	10	518	259	0.00293291	0.038169	0.265,0.351,0.207,0.524	0.672,0.442,0.382,0.698,0.672	-0.236
	JPH1	junctophilin 1	chr9	-	50228452	50230965	50228452	50230417	50230869	50230965	13	18	28	23	0	0	1	2	17	14	14	18	11	4	1	1	6	1	518	259	6.03867e-05	0.00186514	1.0,1.0,0.933,0.852	0.68,0.875,0.875,0.6,0.846	0.171
	JPH1	junctophilin 1	chr9	-	50228452	50230965	50228452	50230024	50230869	50230965	17	31	31	35	4	4	0	3	21	21	21	22	20	1	0	0	1	0	518	259	3.25521e-05	0.00114253	0.68,0.795,1.0,0.854	0.913,1.0,1.0,0.917,1.0	-0.134
	KANK3	KN motif and ankyrin repeat domains 3	chr5	-	14597446	14599088	14597446	14598024	14599021	14599088	7	16	3	13	31	36	10	28	17	17	10	7	10	9	11	9	6	7	518	259	1.18085e-06	7.3931e-05	0.101,0.182,0.13,0.188	0.486,0.436,0.357,0.368,0.417	-0.263
	KANSL3	KAT8 regulatory NSL complex subunit 3	chr3	+	103634796	103635899	103634796	103635035	103635634	103635899	5	9	16	19	0	0	2	0	7	13	8	3	16	3	0	3	2	5	518	259	5.13673e-06	0.000240389	1.0,1.0,0.8,1.0	0.538,1.0,0.571,0.429,0.615	0.319
	KBTBD2	kelch repeat and BTB domain containing 2	chr4	+	63865733	63875047	63865733	63873769	63874536	63875047	14	13	20	20	3	5	0	2	13	26	12	22	24	0	0	0	0	0	518	259	2.67881e-06	0.000151353	0.7,0.565,1.0,0.833	1.0,1.0,1.0,1.0,1.0	-0.226
	KIAA0907	NA	chr1	-	104405074	104407316	104405074	104406339	104407224	104407316	85	78	60	69	104	74	88	81	33	45	34	55	47	143	109	101	118	99	518	259	6.88697e-10	1.06358e-07	0.29,0.345,0.254,0.299	0.103,0.171,0.144,0.189,0.192	0.137
	KRTCAP3	keratinocyte associated protein 3	chr3	+	34287895	34288784	34287895	34288364	34288468	34288784	4	2	0	1	12	7	2	7	2	6	5	6	1	1	5	3	6	3	363	259	0.00156534	0.0239348	0.192,0.169,0.0,0.092	0.588,0.461,0.543,0.416,0.192	-0.327
	L3MBTL1	L3MBTL histone methyl-lysine binding protein 1	chr13	+	71590894	71592622	71590894	71591036	71592406	71592622	10	17	7	9	2	0	0	2	6	18	5	2	3	1	6	1	6	0	518	259	0.00387204	0.0470661	0.714,1.0,1.0,0.692	0.75,0.6,0.714,0.143,1.0	0.21
	LIMD2	LIM domain containing 2	chr11	-	47359645	47369661	47359645	47359748	47369581	47369661	11	15	17	18	43	50	60	48	16	34	37	23	28	44	44	32	28	40	518	259	2.32487e-05	0.00085485	0.113,0.13,0.124,0.158	0.154,0.279,0.366,0.291,0.259	-0.139
	LIN7B	lin-7 homolog B, crumbs cell polarity complex component	chr14	+	54552345	54552952	54552345	54552509	54552855	54552952	26	9	17	15	0	2	0	1	30	24	15	14	11	1	2	3	6	3	518	259	0.000219129	0.00517972	1.0,0.692,1.0,0.882	0.938,0.857,0.714,0.538,0.647	0.155
	LOC101103089	NA	chr14	+	56571527	56573216	56571527	56572653	56573098	56573216	8	5	2	3	3	3	3	6	15	14	9	7	7	0	7	1	0	1	518	259	0.000341389	0.00764085	0.571,0.455,0.25,0.2	1.0,0.5,0.818,1.0,0.778	-0.45
	LOC101103343	carcinoembryonic antigen-related cell adhesion molecule 1	chr14	+	49776248	49777142	49776248	49776378	49776627	49777142	74	83	40	86	3	16	3	2	38	65	58	46	72	0	0	0	0	0	508	259	1.02174e-09	1.527e-07	0.926,0.726,0.872,0.956	1.0,1.0,1.0,1.0,1.0	-0.13
	LOC101106730	low affinity immunoglobulin gamma Fc region receptor II-like	chr1	+	110873291	110875752	110873291	110873592	110874644	110875752	2	4	8	1	0	2	4	3	10	8	10	3	11	1	0	0	0	0	518	259	2.60162e-07	2.11461e-05	1.0,0.5,0.5,0.143	0.833,1.0,1.0,1.0,1.0	-0.431
	LOC101107891	NA	chr14	+	57233910	57235768	57233910	57235180	57235264	57235768	5	6	4	7	0	0	0	0	4	4	5	3	0	1	5	0	0	5	343	259	7.00586e-05	0.0020674	1.0,1.0,1.0,1.0	0.751,0.377,1.0,1.0,0.0	0.374
	LOC101110647	60S ribosomal protein L7	chr26	+	13876081	13878487	13876081	13876392	13876484	13878487	12	11	14	9	0	0	0	0	11	12	11	18	12	0	6	2	2	0	351	259	0.000379174	0.00832719	1.0,1.0,1.0,1.0	1.0,0.596,0.802,0.869,1.0	0.147
	LOC101110699	zinc finger protein 154-like	chr14	+	61917358	61921660	61917358	61917581	61919634	61921660	10	22	37	7	0	5	1	0	13	22	22	16	21	5	7	8	3	3	518	259	0.00205524	0.0292983	1.0,0.688,0.949,1.0	0.565,0.611,0.579,0.727,0.778	0.257
	LOC101110848	uncharacterized LOC101110848	chr7	+	22072928	22080432	22072928	22073201	22076337	22080432	5	22	8	9	0	0	1	1	24	18	8	11	12	0	4	3	4	3	518	259	2.08165e-05	0.000777766	1.0,1.0,0.8,0.818	1.0,0.692,0.571,0.579,0.667	0.203
	LOC101111091	NA	chr4	+	55326016	55326630	55326016	55326181	55326548	55326630	2	2	6	9	2	0	0	0	10	6	6	6	7	4	2	0	3	0	518	259	0.000872756	0.0157334	0.333,1.0,1.0,1.0	0.556,0.6,1.0,0.5,1.0	0.102
	LOC101111334	NA	chr1	-	19882953	19884245	19882953	19883473	19884144	19884245	1	8	2	2	10	0	1	0	3	2	2	5	5	0	0	0	1	0	518	259	0.00323829	0.0413305	0.048,1.0,0.5,1.0	1.0,1.0,1.0,0.714,1.0	-0.306
	LOC101114548	NA	chr14	+	56571527	56573216	56571527	56572653	56573098	56573216	8	5	2	3	3	3	3	6	15	14	9	7	7	0	7	1	0	1	518	259	0.000341389	0.00764085	0.571,0.455,0.25,0.2	1.0,0.5,0.818,1.0,0.778	-0.45
	LOC101115614	natural resistance-associated macrophage protein 2	chr3	+	134918679	134919653	134918679	134918835	134919494	134919653	38	63	45	42	17	14	20	15	38	57	45	49	45	4	9	7	6	3	518	259	2.67719e-05	0.000961506	0.528,0.692,0.529,0.583	0.826,0.76,0.763,0.803,0.882	-0.224
	LOC101115959	NA	chr4	-	106402244	106402894	106402244	106402506	106402622	106402894	14	5	9	7	4	4	6	4	15	13	4	5	12	0	0	1	0	0	375	259	6.35263e-11	1.17727e-08	0.707,0.463,0.509,0.547	1.0,1.0,0.734,1.0,1.0	-0.39
	LOC101116896	NKG2-D type II integral membrane protein	chr3	+	204027062	204027385	204027062	204027124	204027349	204027385	15	8	20	9	0	0	0	0	7	15	17	11	13	3	0	5	2	0	484	259	6.46283e-05	0.00194789	1.0,1.0,1.0,1.0	0.555,1.0,0.645,0.746,1.0	0.211
	LOC101116975	natural resistance-associated macrophage protein 2-like	chr3	+	134918679	134919653	134918679	134918835	134919494	134919653	38	63	45	42	17	14	20	15	38	57	45	49	45	4	9	7	6	3	518	259	2.67719e-05	0.000961506	0.528,0.692,0.529,0.583	0.826,0.76,0.763,0.803,0.882	-0.224
	LOC101117272	caspase-13	chr15	+	2826686	2831150	2826686	2826785	2830898	2831150	6	8	5	10	0	0	0	6	2	9	4	0	1	7	7	0	5	2	518	259	0.000115424	0.00302124	1.0,1.0,1.0,0.455	0.125,0.391,1.0,0.0,0.2	0.521
	LOC101118511	NA	chrX	-	94955954	94958751	94955954	94958342	94958576	94958751	3	4	5	4	0	0	0	1	2	4	5	3	1	2	5	0	4	0	493	259	4.1461e-06	0.00020435	1.0,1.0,1.0,0.678	0.344,0.296,1.0,0.283,1.0	0.335
	LOC101118752	NA	chr24	-	2263512	2272182	2263512	2265357	2265598	2272182	61	57	45	73	48	48	41	63	46	57	58	56	62	24	30	29	34	23	500	259	0.000921247	0.0164797	0.397,0.381,0.362,0.375	0.498,0.496,0.509,0.46,0.583	-0.13
	LOC101119929	NA	chr14	+	62440279	62445965	62440279	62440406	62441446	62445965	4	3	9	3	8	3	4	6	3	10	11	5	4	2	0	1	1	4	518	259	0.00354627	0.0434652	0.2,0.333,0.529,0.2	0.429,1.0,0.846,0.714,0.333	-0.349
	LOC101120022	zinc finger protein 35	chr19	+	16359646	16361194	16359646	16360124	16361061	16361194	2	6	5	8	2	2	5	3	8	5	9	5	10	0	2	0	3	0	518	259	0.000546753	0.0109186	0.333,0.6,0.333,0.571	1.0,0.556,1.0,0.455,1.0	-0.343
	LOC101120395	guanylate-binding protein 4-like	chrUn_NW_014640403v1	-	11520	15381	11520	14059	15135	15381	28	11	2	11	17	18	30	9	2	1	8	0	5	31	17	15	10	19	518	259	0.000438058	0.00926724	0.452,0.234,0.032,0.379	0.031,0.029,0.211,0.0,0.116	0.197
	LOC101121807	uncharacterized LOC101121807	chr18	-	33669642	33672768	33669642	33669787	33670600	33672768	0	0	0	1	2	3	2	5	1	5	4	2	2	0	2	1	1	8	518	259	1.49576e-06	9.2398e-05	0.0,0.0,0.0,0.091	1.0,0.556,0.667,0.5,0.111	-0.544
	LOC101121819	NA	chr24	+	18611430	18617702	18611430	18611508	18613074	18617702	15	10	19	26	5	0	4	3	8	19	7	34	17	2	1	0	1	0	518	259	0.00011154	0.00293616	0.6,1.0,0.704,0.812	0.667,0.905,1.0,0.944,1.0	-0.124
	LOC101122311	granzyme H-like	chr18	-	33669642	33672768	33669642	33669787	33670600	33672768	0	0	0	1	2	3	2	5	1	5	4	2	2	0	2	1	1	8	518	259	1.49576e-06	9.2398e-05	0.0,0.0,0.0,0.091	1.0,0.556,0.667,0.5,0.111	-0.544
	LOC101123419	complement C4-A	chr20	+	26400823	26401194	26400823	26400869	26401080	26401194	26	30	20	29	11	13	2	9	17	15	13	14	15	13	13	10	11	15	470	259	0.00150176	0.0232697	0.566,0.56,0.846,0.64	0.419,0.389,0.417,0.412,0.355	0.255
	LOC101123603	NA	chr2	-	22720709	22722174	22720709	22720888	22721963	22722174	65	46	43	47	45	79	82	49	73	106	69	117	54	37	36	40	31	52	518	259	5.7722e-05	0.00180693	0.419,0.225,0.208,0.324	0.497,0.596,0.463,0.654,0.342	-0.216
	LOC101123603	NA	chr2	-	22720709	22722174	22720709	22720888	22721343	22722174	56	47	43	43	25	12	7	10	79	97	63	113	72	8	8	2	5	10	518	259	3.05589e-06	0.000166401	0.528,0.662,0.754,0.683	0.832,0.858,0.94,0.919,0.783	-0.21
	LOC101123672	complement C4	chr20	-	26413918	26415055	26413918	26414021	26414605	26415055	41	14	27	39	14	12	4	7	17	57	46	19	43	0	4	1	0	14	518	259	0.00115715	0.0191467	0.594,0.368,0.771,0.736	1.0,0.877,0.958,1.0,0.606	-0.271
	LOC105601883	NA	chr18	-	33669642	33672768	33669642	33669787	33670600	33672768	0	0	0	1	2	3	2	5	1	5	4	2	2	0	2	1	1	8	518	259	1.49576e-06	9.2398e-05	0.0,0.0,0.0,0.091	1.0,0.556,0.667,0.5,0.111	-0.544
	LOC105601990	zinc finger protein 665-like	chr14	+	57233910	57235768	57233910	57235180	57235264	57235768	5	6	4	7	0	0	0	0	4	4	5	3	0	1	5	0	0	5	343	259	7.00586e-05	0.0020674	1.0,1.0,1.0,1.0	0.751,0.377,1.0,1.0,0.0	0.374
	LOC105602033	zinc finger protein interacting with ribonucleoprotein K-like	chr14	+	61688427	61689240	61688427	61688642	61689112	61689240	5	2	3	10	2	1	0	4	3	7	10	1	1	0	0	0	0	0	518	259	0.000144673	0.00364278	0.556,0.5,1.0,0.556	1.0,1.0,1.0,1.0,1.0	-0.347
	LOC105602828	uncharacterized LOC105602828	chr17	-	41927807	41930566	41927807	41930391	41930504	41930566	0	1	0	0	13	3	2	5	1	2	6	0	5	2	3	3	5	0	372	259	3.94694e-06	0.000196626	0.0,0.188,0.0,0.0	0.258,0.317,0.582,0.0,1.0	-0.384
	LOC105602948	uncharacterized LOC105602948	chr17	+	69319490	69325772	69319490	69320212	69321842	69325772	157	142	172	143	103	101	117	100	153	199	134	170	166	65	87	61	81	66	518	259	5.43922e-05	0.00173792	0.433,0.413,0.424,0.417	0.541,0.534,0.523,0.512,0.557	-0.112
	LOC105602998	NA	chr17	-	69906628	69908736	69906628	69906846	69907949	69908736	21	25	11	18	3	4	3	9	16	11	40	9	15	4	0	1	0	2	518	259	0.00152838	0.0235248	0.778,0.758,0.647,0.5	0.667,1.0,0.952,1.0,0.789	-0.211
	LOC105602999	uncharacterized LOC105602999	chr1	-	201698040	201700808	201698040	201698899	201700759	201700808	6	5	5	9	33	28	27	30	14	7	9	13	6	16	29	20	17	18	518	259	0.0039317	0.0475603	0.083,0.082,0.085,0.13	0.304,0.108,0.184,0.277,0.143	-0.108
	LOC105603376	uncharacterized LOC105603376	chr19	+	12428296	12430047	12428296	12428992	12429049	12430047	2	6	4	5	9	4	0	4	0	4	0	0	2	1	9	1	2	1	316	259	0.00263783	0.035544	0.154,0.551,1.0,0.506	0.0,0.267,0.0,0.0,0.621	0.375
	LOC105603609	uncharacterized LOC105603609	chr19	-	59723522	59724095	59723522	59723684	59723764	59724095	10	2	0	4	3	5	11	11	0	0	0	2	0	8	4	3	13	8	339	259	5.6169e-06	0.000250222	0.718,0.234,0.0,0.217	0.0,0.0,0.0,0.105,0.0	0.271
	LOC105603786	uncharacterized LOC105603786	chr20	-	28947940	28952562	28947940	28949949	28952322	28952562	19	11	15	9	8	32	25	7	9	16	13	5	9	55	61	17	15	53	518	259	0.00136567	0.021521	0.543,0.147,0.231,0.391	0.076,0.116,0.277,0.143,0.078	0.19
	LOC105603946	NA	chr20	+	48725498	48730754	48725498	48725610	48726739	48730754	29	8	11	14	1	0	4	2	7	26	6	3	16	0	0	1	0	0	518	259	0.00396933	0.0478904	0.935,1.0,0.579,0.778	1.0,1.0,0.75,1.0,1.0	-0.127
	LOC105603946	NA	chr20	+	48724465	48730754	48724465	48724583	48728946	48730754	3	7	1	2	0	1	0	0	2	6	9	7	5	0	11	0	5	2	518	259	3.15083e-06	0.000166401	1.0,0.778,1.0,1.0	1.0,0.214,1.0,0.412,0.556	0.308
	LOC105604146	uncharacterized LOC105604146	chr21	+	48381946	48384231	48381946	48383989	48384154	48384231	3	6	3	3	0	1	0	0	6	4	3	0	5	0	4	2	3	10	424	259	8.02657e-08	8.58792e-06	1.0,0.786,1.0,1.0	1.0,0.379,0.478,0.0,0.234	0.528
	LOC105604676	uncharacterized LOC105604676	chr24	+	13225711	13227735	13225711	13227117	13227554	13227735	1	5	4	2	2	2	1	5	1	1	0	1	1	4	1	4	1	2	518	259	0.000359684	0.00797327	0.2,0.556,0.667,0.167	0.111,0.333,0.0,0.333,0.2	0.202
	LOC105604676	uncharacterized LOC105604676	chr24	+	13232316	13233177	13232316	13232486	13232939	13233177	1	1	0	2	4	1	4	3	3	4	3	3	3	0	1	1	1	6	518	259	0.000183382	0.00440081	0.111,0.333,0.0,0.25	1.0,0.667,0.6,0.6,0.2	-0.44
	LOC105605336	uncharacterized LOC105605336	chrX	+	5246975	5248371	5246975	5247923	5248100	5248371	85	44	65	79	1	3	0	2	60	33	16	44	30	0	14	2	9	0	436	259	0.0001205	0.00311886	0.981,0.897,1.0,0.959	1.0,0.583,0.826,0.744,1.0	0.129
	LOC105605616	NA	chrX	-	112522395	112524820	112522395	112522585	112523583	112524820	15	21	13	17	0	4	4	7	7	24	16	14	24	2	0	0	0	1	518	259	3.30966e-06	0.000170374	1.0,0.724,0.619,0.548	0.636,1.0,1.0,1.0,0.923	-0.189
	LOC105605915	NA	chrUn_NW_014641199v1	+	12806	13366	12806	12862	13282	13366	21	7	21	14	3	0	5	16	7	16	22	19	10	0	0	1	0	4	518	259	0.000543141	0.0108934	0.778,1.0,0.677,0.304	1.0,1.0,0.917,1.0,0.556	-0.205
	LOC105607506	testis-expressed protein 10-like	chr2	-	47024630	47032582	47024630	47029647	47032144	47032582	4	53	7	16	2	4	2	3	12	32	21	16	17	0	0	0	1	1	518	259	1.01837e-06	6.83419e-05	0.5,0.869,0.636,0.727	1.0,1.0,1.0,0.889,0.895	-0.274
	LOC105608446	uncharacterized LOC105608446	chr14	-	52649937	52650336	52649937	52650080	52650194	52650336	4	10	3	9	2	1	0	5	3	4	5	4	7	0	0	0	4	0	373	259	0.00108687	0.0181786	0.581,0.874,1.0,0.556	1.0,1.0,1.0,0.41,1.0	-0.129
	LOC105609117	uncharacterized LOC105609117	chr14	-	10129054	10134426	10129054	10131244	10131285	10134426	2	3	0	2	0	1	8	0	1	0	0	5	3	19	12	1	2	13	300	259	0.00410915	0.0493205	1.0,0.721,0.0,1.0	0.043,0.0,0.0,0.683,0.166	0.502
	LOC105610097	uncharacterized LOC105610097	chr2	-	232354473	232357185	232354473	232354664	232355617	232357185	0	0	0	1	7	8	13	5	3	5	2	11	1	5	4	4	3	13	518	259	1.53816e-07	1.45434e-05	0.0,0.0,0.0,0.091	0.231,0.385,0.2,0.647,0.037	-0.277
	LOC105610100	uncharacterized LOC105610100	chr2	+	232484242	232486661	232484242	232484372	232485588	232486661	10	7	11	6	2	2	0	3	9	5	7	7	4	0	0	0	0	0	518	259	0.000340326	0.00764085	0.714,0.636,1.0,0.5	1.0,1.0,1.0,1.0,1.0	-0.287
	LOC105610309	oocyte zinc finger protein XlCOF26-like	chr4	+	112165509	112167562	112165509	112167174	112167449	112167562	62	77	65	50	19	27	6	15	83	85	44	47	67	0	8	8	6	10	518	259	0.00112807	0.0187325	0.62,0.588,0.844,0.625	1.0,0.842,0.733,0.797,0.77	-0.159
	LOC105610832	uncharacterized LOC105610832	chr7	-	50991684	50994374	50991684	50993121	50994195	50994374	12	1	11	9	4	3	4	10	13	14	7	9	11	3	1	1	1	3	518	259	0.00221063	0.0312252	0.6,0.143,0.579,0.31	0.684,0.875,0.778,0.818,0.647	-0.352
	LOC105610935	uncharacterized LOC105610935	chr3	-	133902325	133905828	133902325	133902519	133902985	133905828	4	1	0	4	1	3	1	0	4	1	4	7	2	0	0	0	1	0	518	259	0.00289417	0.0378506	0.667,0.143,0.0,1.0	1.0,1.0,1.0,0.778,1.0	-0.503
	LOC105611485	NA	chr5	-	19092299	19093908	19092299	19092374	19092863	19093908	9	13	19	17	10	11	5	10	19	20	21	9	14	1	4	1	1	1	518	259	1.03258e-06	6.83419e-05	0.31,0.371,0.655,0.459	0.905,0.714,0.913,0.818,0.875	-0.396
	LOC105613077	uncharacterized LOC105613077	chr7	+	22072928	22080432	22072928	22073201	22076337	22080432	5	22	8	9	0	0	1	1	24	18	8	11	12	0	4	3	4	3	518	259	2.08165e-05	0.000777766	1.0,1.0,0.8,0.818	1.0,0.692,0.571,0.579,0.667	0.203
	LOC105613208	uncharacterized LOC105613208	chr6	+	116388437	116391776	116388437	116390328	116390794	116391776	27	24	16	16	0	2	0	2	27	26	15	25	13	0	3	3	4	3	518	259	0.00286085	0.0376543	1.0,0.857,1.0,0.8	1.0,0.812,0.714,0.758,0.684	0.121
	LOC105613565	uncharacterized LOC105613565	chr7	-	23834619	23836019	23834619	23834773	23835055	23836019	18	22	7	11	0	0	1	2	4	15	9	12	9	1	2	0	2	6	518	259	0.000299352	0.00693449	1.0,1.0,0.778,0.733	0.667,0.789,1.0,0.75,0.429	0.151
	LOC105614720	uncharacterized LOC105614720	chr3	+	132212736	132214079	132212736	132213548	132213640	132214079	8	8	9	10	6	0	0	6	8	11	3	7	1	1	1	0	0	0	351	259	1.23864e-05	0.000490482	0.496,1.0,1.0,0.552	0.855,0.89,1.0,1.0,1.0	-0.187
	LOC105615111	uncharacterized LOC105615111	chr1	+	77563169	77565769	77563169	77563353	77563387	77565769	6	7	4	5	0	0	0	0	6	5	2	3	0	0	5	4	0	11	293	259	2.7165e-07	2.16982e-05	1.0,1.0,1.0,1.0	1.0,0.469,0.307,1.0,0.0	0.445
	LOC105615111	uncharacterized LOC105615111	chr1	+	77523868	77526545	77523868	77524032	77526421	77526545	8	18	7	6	9	2	1	1	7	16	4	5	6	0	2	1	0	1	518	259	0.000303581	0.00699746	0.308,0.818,0.778,0.75	1.0,0.8,0.667,1.0,0.75	-0.18
	LOC105615174	NA	chr4	+	112125308	112127033	112125308	112125506	112126753	112127033	13	12	12	19	4	0	7	6	17	19	13	10	12	4	0	0	0	0	518	259	1.45962e-05	0.000568272	0.619,1.0,0.462,0.613	0.68,1.0,1.0,1.0,1.0	-0.262
	LOC105616812	uncharacterized LOC105616812	chr14	+	3889385	3892952	3889385	3892740	3892822	3892952	4	16	6	5	1	7	0	3	6	14	3	1	14	3	2	0	0	0	341	259	0.00345707	0.042711	0.752,0.635,1.0,0.559	0.603,0.842,1.0,1.0,1.0	-0.152
	LOC106990558	NA	chrX	+	95210829	95212955	95210829	95211112	95212195	95212955	2	6	1	4	1	0	2	0	5	1	0	0	0	4	4	6	1	3	518	259	2.26776e-06	0.000131332	0.5,1.0,0.2,1.0	0.385,0.111,0.0,0.0,0.0	0.576
	LOC106990850	NA	chr1	+	77563169	77565769	77563169	77563353	77563387	77565769	6	7	4	5	0	0	0	0	6	5	2	3	0	0	5	4	0	11	293	259	2.7165e-07	2.16982e-05	1.0,1.0,1.0,1.0	1.0,0.469,0.307,1.0,0.0	0.445
	LOC106990850	NA	chr1	+	77523868	77526545	77523868	77524032	77526421	77526545	8	18	7	6	9	2	1	1	7	16	4	5	6	0	2	1	0	1	518	259	0.000303581	0.00699746	0.308,0.818,0.778,0.75	1.0,0.8,0.667,1.0,0.75	-0.18
	LOC106990963	uncharacterized LOC106990963	chr2	-	159956821	159957847	159956821	159957142	159957520	159957847	25	26	30	17	0	5	8	0	46	35	14	25	25	2	0	0	0	2	518	259	9.47827e-05	0.00262951	1.0,0.722,0.652,1.0	0.92,1.0,1.0,1.0,0.862	-0.113
	LOC106991096	uncharacterized LOC106991096	chr4	-	43267567	43271895	43267567	43269808	43270293	43271895	17	20	18	9	0	2	0	0	9	16	23	12	11	1	9	1	2	2	518	259	6.77598e-06	0.000296161	1.0,0.833,1.0,1.0	0.818,0.471,0.92,0.75,0.733	0.22
	LOC106991295	uncharacterized LOC106991295	chr7	-	99618342	99620477	99618342	99618484	99619722	99620477	29	13	16	10	15	15	29	12	14	25	18	26	19	7	12	8	7	11	518	259	0.00337111	0.0423722	0.492,0.302,0.216,0.294	0.5,0.51,0.529,0.65,0.463	-0.204
	LOC106991295	uncharacterized LOC106991295	chr7	-	99618342	99620477	99618342	99618484	99619662	99620477	10	9	14	8	0	1	0	0	5	20	13	14	24	4	2	4	2	0	518	259	3.38546e-06	0.000172326	1.0,0.818,1.0,1.0	0.385,0.833,0.619,0.778,1.0	0.231
	LOC106991295	uncharacterized LOC106991295	chr7	-	99618342	99620477	99618342	99618484	99619715	99620477	24	12	14	10	5	7	3	3	12	25	16	24	19	1	3	0	1	1	518	259	3.42735e-05	0.00117302	0.706,0.462,0.7,0.625	0.857,0.806,1.0,0.923,0.905	-0.275
	LOC106991533	NA	chr13	+	71565137	71565972	71565137	71565501	71565847	71565972	502	452	622	500	100	138	294	287	620	1015	596	862	798	25	67	28	92	62	518	259	0	0	0.715,0.621,0.514,0.466	0.925,0.883,0.914,0.824,0.866	-0.303
	LOC106991533	NA	chr13	+	71564413	71565501	71564413	71564561	71565233	71565501	374	381	452	327	34	38	41	28	299	506	319	394	423	6	17	3	11	0	518	259	0	0	0.846,0.834,0.846,0.854	0.961,0.937,0.982,0.947,1.0	-0.12
	LRRC61	leucine rich repeat containing 61	chr4	+	112064871	112066543	112064871	112064987	112065007	112066543	93	55	79	85	0	0	0	0	30	50	83	78	25	36	41	1	0	38	279	259	1.81862e-11	4.01223e-09	1.0,1.0,1.0,1.0	0.436,0.531,0.987,1.0,0.379	0.333
	LSR	lipolysis stimulated lipoprotein receptor	chr14	+	44970192	44974309	44970192	44973851	44974133	44974309	22	7	15	24	40	37	24	30	14	36	15	28	23	17	35	8	32	13	518	259	0.00188833	0.0275968	0.216,0.086,0.238,0.286	0.292,0.34,0.484,0.304,0.469	-0.171
	LYRM5	NA	chr3	-	189386519	189387557	189386519	189387395	189387469	189387557	29	23	26	29	37	30	39	34	14	13	5	11	15	40	43	27	49	17	333	259	0.000508841	0.0104776	0.379,0.374,0.341,0.399	0.214,0.19,0.126,0.149,0.407	0.156
	MBD5	methyl-CpG binding domain protein 5	chr2	-	159956821	159957847	159956821	159957142	159957520	159957847	25	26	30	17	0	5	8	0	46	35	14	25	25	2	0	0	0	2	518	259	9.47827e-05	0.00262951	1.0,0.722,0.652,1.0	0.92,1.0,1.0,1.0,0.862	-0.113
	MCCC2	methylcrotonyl-CoA carboxylase subunit 2	chr16	-	9968041	9969738	9968041	9968154	9969610	9969738	10	6	3	16	38	24	40	50	20	17	28	37	6	29	30	17	18	17	518	259	3.19352e-06	0.000166401	0.116,0.111,0.036,0.138	0.256,0.221,0.452,0.507,0.15	-0.217
	MED17	mediator complex subunit 17	chr21	-	485281	491329	485281	489667	491165	491329	7	13	10	7	9	17	12	10	12	14	21	13	10	5	4	0	3	2	518	259	7.00288e-07	4.91581e-05	0.28,0.277,0.294,0.259	0.545,0.636,1.0,0.684,0.714	-0.438
	MIR199A	microRNA mir-199a	chr12	-	37687630	37693854	37687630	37689661	37691221	37693854	25	26	50	23	35	31	11	26	58	60	65	99	67	22	22	28	24	13	518	259	0.00416176	0.0497055	0.263,0.295,0.694,0.307	0.569,0.577,0.537,0.673,0.72	-0.225
	MIR199A	microRNA mir-199a	chr12	-	37691221	37693854	37691221	37691296	37693471	37693854	41	35	44	24	13	7	0	11	64	69	76	80	54	2	5	8	2	1	518	259	0.000999352	0.017406	0.612,0.714,1.0,0.522	0.941,0.873,0.826,0.952,0.964	-0.199
	MN1	MN1 proto-oncogene, transcriptional regulator	chr17	-	66882567	66884185	66882567	66882678	66883745	66884185	78	57	36	62	20	9	4	8	29	48	21	34	49	1	0	3	6	1	518	259	0.000633339	0.012125	0.661,0.76,0.818,0.795	0.935,1.0,0.778,0.739,0.961	-0.124
	MTCP1	mature T cell proliferation 1	chrX	-	75517963	75524595	75517963	75518115	75524123	75524595	22	16	13	13	3	2	0	9	24	36	16	20	29	0	2	2	0	0	518	259	2.52856e-05	0.000915222	0.786,0.8,1.0,0.419	1.0,0.9,0.8,1.0,1.0	-0.189
	MTG2	mitochondrial ribosome associated GTPase 2	chr13	-	54245432	54246865	54245432	54245657	54246367	54246865	9	15	16	16	0	8	3	3	15	12	25	13	26	3	1	1	0	1	518	259	0.0026786	0.0358669	1.0,0.484,0.727,0.727	0.714,0.857,0.926,1.0,0.929	-0.151
	NARF	nuclear prelamin A recognition factor	chr11	-	49437299	49439924	49437299	49439701	49439791	49439924	26	23	14	23	13	3	4	7	17	21	25	19	19	0	1	2	2	3	349	259	9.04006e-05	0.00253834	0.597,0.851,0.722,0.709	1.0,0.94,0.903,0.876,0.825	-0.189
	NAT9	N-acetyltransferase 9 (putative)	chr11	+	55567831	55569849	55567831	55567858	55568145	55569849	26	18	15	39	10	3	0	10	33	27	17	20	11	2	1	0	0	0	518	259	1.58419e-07	1.46791e-05	0.565,0.75,1.0,0.661	0.892,0.931,1.0,1.0,1.0	-0.221
	NEK3	NIMA related kinase 3	chr10	-	21816390	21817771	21816390	21816484	21817281	21817771	10	7	3	2	1	0	1	0	5	5	4	10	13	1	1	3	0	4	518	259	0.000611658	0.0119517	0.833,1.0,0.6,1.0	0.714,0.714,0.4,1.0,0.619	0.169
	NELFA	negative elongation factor complex member A	chr6	+	115866901	115867570	115866901	115866990	115867447	115867570	30	26	17	21	57	37	66	70	25	36	25	33	38	44	51	33	39	30	518	259	0.000979754	0.0173252	0.208,0.26,0.114,0.13	0.221,0.261,0.275,0.297,0.388	-0.11
	NEURL4	neuralized E3 ubiquitin protein ligase 4	chr11	-	26622990	26623695	26622990	26623056	26623250	26623695	4	5	9	5	25	9	16	21	7	9	5	7	11	8	13	7	5	7	453	259	0.00189655	0.0275968	0.084,0.241,0.243,0.12	0.333,0.284,0.29,0.445,0.473	-0.193
	NNAT	neuronatin	chr13	+	65914702	65919118	65914702	65918331	65919037	65919118	2	5	2	3	1	0	0	0	3	9	8	6	3	1	1	4	2	3	518	259	5.51546e-06	0.000250222	0.5,1.0,1.0,1.0	0.6,0.818,0.5,0.6,0.333	0.305
	NR2F2	nuclear receptor subfamily 2 group F member 2	chr18	+	9792193	9797356	9792193	9792294	9793424	9797356	20	21	11	15	5	4	1	0	15	33	10	10	9	0	1	0	1	1	518	259	0.000130268	0.003298	0.667,0.724,0.846,1.0	1.0,0.943,1.0,0.833,0.818	-0.11
	NSMF	NMDA receptor synaptonuclear signaling and neuronal migration factor	chr3	+	526897	528005	526897	527142	527452	528005	3	0	2	2	7	3	9	0	1	3	2	4	4	0	3	0	0	1	518	259	1.91754e-05	0.000728194	0.176,0.0,0.1,1.0	1.0,0.333,1.0,1.0,0.667	-0.481
	NSRP1	nuclear speckle splicing regulatory protein 1	chr11	+	20828798	20830117	20828798	20829309	20830020	20830117	26	17	19	12	14	6	9	11	10	25	14	21	15	1	3	0	7	1	518	259	0.000108954	0.00290488	0.481,0.586,0.514,0.353	0.833,0.806,1.0,0.6,0.882	-0.341
	NUBP2	nucleotide binding protein 2	chr24	+	1346106	1349274	1346106	1347092	1349155	1349274	13	4	12	10	6	10	11	10	12	28	13	10	12	3	6	1	6	3	518	259	0.000757311	0.0141477	0.52,0.167,0.353,0.333	0.667,0.7,0.867,0.455,0.667	-0.328
	P2RY14	purinergic receptor P2Y14	chr1	+	234769346	234769861	234769346	234769453	234769760	234769861	7	3	20	17	3	0	2	3	15	14	14	16	6	1	1	2	0	0	518	259	0.00244433	0.033704	0.538,1.0,0.833,0.739	0.882,0.875,0.778,1.0,1.0	-0.13
	PACSIN3	protein kinase C and casein kinase substrate in neurons 3	chr15	-	75203845	75205759	75203845	75204002	75204144	75205759	1	4	8	1	41	23	24	27	13	2	8	13	11	22	34	20	18	10	401	259	0.000150462	0.00376805	0.016,0.101,0.177,0.023	0.276,0.037,0.205,0.318,0.415	-0.171
	PAIP2B	poly(A) binding protein interacting protein 2B	chr3	-	92869316	92871558	92869316	92869493	92870157	92871558	6	9	14	8	2	0	3	2	13	11	7	5	6	0	2	1	0	0	518	259	0.00134704	0.0212998	0.6,1.0,0.7,0.667	1.0,0.733,0.778,1.0,1.0	-0.16
	PAQR3	progestin and adipoQ receptor family member 3	chr6	-	93183980	93193124	93183980	93184346	93190213	93193124	39	44	63	41	5	4	3	7	41	70	49	54	64	0	5	2	1	2	518	259	0.00229503	0.0322208	0.796,0.846,0.913,0.745	1.0,0.875,0.925,0.964,0.941	-0.116
	PATL1	PAT1 homolog 1, processing body mRNA decay factor	chr15	-	79708257	79710084	79708257	79708369	79708460	79710084	2	2	2	1	24	6	13	23	2	2	5	5	6	4	17	11	13	5	350	259	0.0020067	0.0287835	0.058,0.198,0.102,0.031	0.27,0.08,0.252,0.222,0.47	-0.162
	PCBD2	pterin-4 alpha-carbinolamine dehydratase 2	chr5	+	43659613	43662499	43659613	43660301	43662371	43662499	34	12	18	32	0	5	0	0	17	28	16	34	13	9	1	2	3	5	518	259	0.00298557	0.0386373	1.0,0.545,1.0,1.0	0.486,0.933,0.8,0.85,0.565	0.159
	PCED1A	PC-esterase domain containing 1A	chr13	+	51590944	51592255	51590944	51591191	51592183	51592255	56	47	75	56	1	9	3	7	39	82	65	74	53	0	2	1	0	0	518	259	1.01778e-07	1.04786e-05	0.966,0.723,0.926,0.8	1.0,0.953,0.97,1.0,1.0	-0.131
	PCF11	PCF11 cleavage and polyadenylation factor subunit	chr21	+	11920117	11924291	11920117	11922772	11924036	11924291	6	14	5	6	2	0	1	9	2	5	13	9	5	0	0	1	0	0	518	259	2.00319e-06	0.000117478	0.6,1.0,0.714,0.25	1.0,1.0,0.867,1.0,1.0	-0.332
	PDCD2L	programmed cell death 2 like	chr14	+	44004653	44006127	44004653	44005634	44005753	44006127	6	32	16	11	0	0	0	1	24	41	31	5	10	0	0	5	0	7	378	259	0.00102607	0.0176066	1.0,1.0,1.0,0.883	1.0,1.0,0.809,1.0,0.495	0.11
	PDP1	pyruvate dehydrogenase phosphatase catalytic subunit 1	chr9	-	82849508	82857364	82849508	82853549	82857053	82857364	5	7	4	3	5	6	3	2	12	10	8	13	13	2	4	2	2	4	518	259	0.00311759	0.0400105	0.333,0.368,0.4,0.429	0.75,0.556,0.667,0.765,0.619	-0.289
	PDP1	pyruvate dehydrogenase phosphatase catalytic subunit 1	chr9	-	82849508	82857364	82849508	82854299	82857053	82857364	2	6	2	5	0	0	0	1	7	7	9	7	6	2	0	2	3	5	518	259	1.69491e-06	0.000100674	1.0,1.0,1.0,0.714	0.636,1.0,0.692,0.538,0.375	0.28
	PHF11	PHD finger protein 11	chr10	+	19379908	19384563	19379908	19380042	19384528	19384563	63	59	49	57	97	83	95	84	60	82	71	44	61	59	57	72	61	52	518	259	0.000524445	0.0105642	0.245,0.262,0.205,0.253	0.337,0.418,0.33,0.265,0.37	-0.103
	PHF11	PHD finger protein 11	chr10	+	19379908	19384563	19379908	19380026	19384528	19384563	80	70	67	67	2	4	2	14	73	95	83	66	77	0	0	0	1	4	518	259	1.53607e-06	9.36396e-05	0.952,0.897,0.944,0.705	1.0,1.0,1.0,0.971,0.906	-0.101
	PHKG1	phosphorylase kinase catalytic subunit gamma 1	chr24	-	27727885	27731780	27727885	27727975	27730450	27731780	2	0	0	4	16	16	13	9	5	7	10	8	2	6	6	7	7	7	518	259	2.95804e-07	2.2841e-05	0.059,0.0,0.0,0.182	0.294,0.368,0.417,0.364,0.125	-0.253
	PHKG1	phosphorylase kinase catalytic subunit gamma 1	chr24	-	27724401	27726520	27724401	27725633	27726465	27726520	5	3	6	3	3	0	1	3	5	7	5	5	7	0	1	0	0	1	518	259	8.11628e-05	0.00230692	0.455,1.0,0.75,0.333	1.0,0.778,1.0,1.0,0.778	-0.277
	PIGG	phosphatidylinositol glycan anchor biosynthesis class G	chr6	-	116864723	116865748	116864723	116864929	116865443	116865748	4	8	4	6	1	0	0	0	0	3	2	2	2	4	1	3	1	0	518	259	8.15602e-08	8.58792e-06	0.667,1.0,1.0,1.0	0.0,0.6,0.25,0.5,1.0	0.447
	PIGQ	phosphatidylinositol glycan anchor biosynthesis class Q	chr24	+	437369	438211	437369	437789	438130	438211	36	34	33	30	10	10	13	12	26	44	37	35	34	2	5	4	5	5	518	259	0.00010252	0.00280993	0.643,0.63,0.559,0.556	0.867,0.815,0.822,0.778,0.773	-0.214
	PIK3C2A	phosphatidylinositol-4-phosphate 3-kinase catalytic subunit type 2 alpha	chr15	+	34910706	34913953	34910706	34913213	34913333	34913953	64	28	50	65	0	0	0	0	53	42	24	33	26	0	0	13	0	27	379	259	5.72037e-06	0.000252405	1.0,1.0,1.0,1.0	1.0,1.0,0.558,1.0,0.397	0.209
	POLN	DNA polymerase nu	chr6	+	115643483	115645498	115643483	115644065	115644451	115645498	17	2	8	12	9	13	10	10	8	3	4	1	12	14	39	24	14	15	518	259	0.00368843	0.0450884	0.486,0.071,0.286,0.375	0.222,0.037,0.077,0.034,0.286	0.173
	POP5	POP5 homolog, ribonuclease P/MRP subunit	chr17	-	62486710	62488597	62486710	62486794	62488454	62488597	31	47	39	23	7	0	4	0	32	37	29	26	26	0	0	0	0	0	518	259	3.37209e-05	0.00116589	0.689,1.0,0.83,1.0	1.0,1.0,1.0,1.0,1.0	-0.12
	PPP4R1	protein phosphatase 4 regulatory subunit 1	chr23	-	41952997	41954940	41952997	41953216	41953979	41954940	25	32	36	22	3	1	1	5	24	32	34	25	26	0	0	0	1	2	518	259	0.000277516	0.00646096	0.806,0.941,0.947,0.688	1.0,1.0,1.0,0.926,0.867	-0.113
	PQLC2	NA	chr2	-	246170729	246171673	246170729	246171223	246171371	246171673	5	17	7	3	2	1	0	0	13	9	5	8	5	2	7	0	0	7	407	259	0.00123561	0.0199527	0.614,0.915,1.0,1.0	0.805,0.45,1.0,1.0,0.312	0.169
	PRDM8	PR/SET domain 8	chr6	+	94419278	94420328	94419278	94419510	94419891	94420328	7	6	4	0	33	45	18	31	4	8	12	4	6	16	15	12	21	24	518	259	0.00190014	0.0275968	0.096,0.062,0.1,0.0	0.111,0.211,0.333,0.087,0.111	-0.106
	PREPL	prolyl endopeptidase like	chr3	+	79734055	79736075	79734055	79734162	79735536	79736075	6	11	8	8	0	1	0	2	6	21	9	8	8	2	2	1	4	1	518	259	0.00340977	0.0423722	1.0,0.846,1.0,0.667	0.6,0.84,0.818,0.5,0.8	0.167
	PRICKLE4	prickle planar cell polarity protein 4	chr20	+	15613029	15614874	15613029	15613436	15614561	15614874	3	3	5	5	2	1	4	3	3	7	1	6	5	0	4	0	0	0	518	259	4.43193e-05	0.0014772	0.429,0.6,0.385,0.455	1.0,0.467,1.0,1.0,1.0	-0.426
	PROM1	prominin 1	chr6	-	110504127	110508547	110504127	110507437	110508416	110508547	98	18	51	89	24	5	10	26	20	66	24	61	40	31	16	25	30	37	518	259	0.000235846	0.00551855	0.671,0.643,0.718,0.631	0.244,0.673,0.324,0.504,0.351	0.247
	PRPF39	pre-mRNA processing factor 39	chr18	+	53701260	53702154	53701260	53701907	53702035	53702154	126	95	130	135	61	53	75	61	96	154	115	93	131	31	52	22	36	46	387	259	0.000562606	0.0111869	0.58,0.545,0.537,0.597	0.675,0.665,0.778,0.634,0.656	-0.117
	PTP4A2	protein tyrosine phosphatase 4A2	chr2	+	234641811	234656536	234641811	234642221	234655833	234656536	18	23	12	29	4	0	3	2	11	15	14	18	14	1	0	0	1	0	518	259	0.000175634	0.00423808	0.692,1.0,0.667,0.879	0.846,1.0,1.0,0.9,1.0	-0.14
	PTPN18	protein tyrosine phosphatase non-receptor type 18	chr2	+	113103042	113103448	113103042	113103084	113103373	113103448	9	9	9	9	0	1	1	0	6	8	17	6	3	3	3	3	2	0	518	259	5.57476e-06	0.000250222	1.0,0.818,0.818,1.0	0.5,0.571,0.739,0.6,1.0	0.227
	PTPRD	protein tyrosine phosphatase receptor type D	chr2	-	75892344	75893465	75892344	75892442	75892877	75893465	13	26	21	24	6	12	17	15	23	22	15	19	30	3	12	3	3	4	518	259	0.00176686	0.0264061	0.52,0.52,0.382,0.444	0.793,0.478,0.714,0.76,0.789	-0.24
	PTPRU	protein tyrosine phosphatase receptor type U	chr2	-	237169464	237169909	237169464	237169675	237169826	237169909	4	3	2	7	0	4	2	0	1	2	1	5	0	3	6	9	0	6	410	259	0.00169545	0.0255033	1.0,0.321,0.387,1.0	0.174,0.174,0.066,1.0,0.0	0.394
	RAB11FIP2	RAB11 family interacting protein 2	chr22	-	37214105	37220784	37214105	37214548	37220094	37220784	39	59	36	29	51	51	45	65	40	104	36	54	43	37	40	33	37	24	518	259	0.000632243	0.012125	0.277,0.366,0.286,0.182	0.351,0.565,0.353,0.422,0.473	-0.155
	RAB11FIP2	RAB11 family interacting protein 2	chr22	-	37212936	37220784	37212936	37213402	37214105	37220784	29	38	27	26	90	97	120	118	41	91	29	72	62	96	137	44	98	87	518	259	1.05749e-08	1.36093e-06	0.139,0.164,0.101,0.099	0.176,0.249,0.248,0.269,0.263	-0.115
	RBM39	RNA binding motif protein 39	chr13	-	64383215	64384790	64383215	64383265	64384717	64384790	419	368	466	527	118	89	151	104	348	559	382	430	487	55	41	57	42	50	518	259	5.18807e-12	1.26507e-09	0.64,0.674,0.607,0.717	0.76,0.872,0.77,0.837,0.83	-0.154
	RBM39	RNA binding motif protein 39	chr13	-	64383215	64385483	64383215	64384790	64385016	64385483	137	152	149	179	97	69	103	107	135	197	140	160	176	48	69	45	51	51	485	259	8.59747e-07	5.85766e-05	0.43,0.541,0.436,0.472	0.6,0.604,0.624,0.626,0.648	-0.151
	RBM4B	RNA binding motif protein 4B	chr21	-	43883348	43889884	43883348	43886864	43889329	43889884	89	87	72	82	44	31	37	50	61	86	64	83	65	50	81	44	61	64	518	259	0.000413235	0.00890473	0.503,0.584,0.493,0.451	0.379,0.347,0.421,0.405,0.337	0.13
	RBM4B	RNA binding motif protein 4B	chr21	-	43891542	43895614	43891542	43891645	43895190	43895614	54	19	40	30	14	6	16	19	46	44	36	46	36	7	11	2	8	3	518	259	0.000630573	0.012125	0.659,0.613,0.556,0.441	0.767,0.667,0.9,0.742,0.857	-0.219
	RBMX	RNA binding motif protein X-linked	chrX	+	93103453	93105649	93103453	93104678	93105557	93105649	341	361	352	314	199	129	130	164	357	523	355	399	496	126	149	104	128	93	518	259	0.000233539	0.00549233	0.461,0.583,0.575,0.489	0.586,0.637,0.631,0.609,0.727	-0.111
	RDH5	retinol dehydrogenase 5	chr3	-	163247019	163248003	163247019	163247229	163247451	163248003	2	0	0	0	3	2	1	9	3	2	7	6	1	1	0	1	2	0	481	259	4.56779e-12	1.1757e-09	0.264,0.0,0.0,0.0	0.618,1.0,0.79,0.618,1.0	-0.739
	REC8	REC8 meiotic recombination protein	chr7	-	20589939	20592129	20589939	20590211	20590422	20592129	4	6	1	6	0	8	2	1	2	0	0	3	1	7	2	7	1	0	470	259	0.00275152	0.0366315	1.0,0.292,0.216,0.768	0.136,0.0,0.0,0.623,1.0	0.217
	RGL2	ral guanine nucleotide dissociation stimulator like 2	chr20	-	7538976	7540504	7538976	7539060	7540044	7540504	14	22	24	22	1	5	4	4	19	20	14	30	12	0	2	1	0	0	518	259	1.15476e-06	7.3931e-05	0.875,0.688,0.75,0.733	1.0,0.833,0.875,1.0,1.0	-0.18
	RHBDD3	rhomboid domain containing 3	chr17	-	68073315	68075189	68073315	68073699	68075098	68075189	28	34	28	22	0	1	2	0	28	32	16	17	27	0	8	6	3	0	518	259	9.09999e-05	0.00253977	1.0,0.944,0.875,1.0	1.0,0.667,0.571,0.739,1.0	0.159
	RMND1	required for meiotic nuclear division 1 homolog	chr8	-	75027065	75031491	75027065	75027186	75031384	75031491	9	6	9	3	1	1	0	1	3	5	7	5	2	1	11	1	1	3	518	259	6.26923e-05	0.00191277	0.818,0.75,1.0,0.6	0.6,0.185,0.778,0.714,0.25	0.287
	RNF121	ring finger protein 121	chr15	+	49743770	49748057	49743770	49743961	49745619	49748057	61	47	47	52	0	8	1	7	66	65	63	56	58	0	0	0	0	0	518	259	6.20909e-08	6.84922e-06	1.0,0.746,0.959,0.788	1.0,1.0,1.0,1.0,1.0	-0.127
	RNF123	ring finger protein 123	chr19	-	50468577	50469186	50468577	50468721	50468885	50469186	4	15	13	7	0	1	0	0	3	7	9	13	6	0	5	3	0	1	423	259	0.000418937	0.00897893	1.0,0.902,1.0,1.0	1.0,0.462,0.647,1.0,0.786	0.197
	RPAP2	RNA polymerase II associated protein 2	chr1	+	68767558	68776078	68767558	68771499	68773034	68776078	22	9	19	29	4	6	3	4	27	17	8	19	11	3	2	0	0	0	518	259	0.000104248	0.00282445	0.733,0.429,0.76,0.784	0.818,0.81,1.0,1.0,1.0	-0.249
	RPS6KA5	ribosomal protein S6 kinase A5	chr7	-	99237923	99239832	99237923	99238879	99239002	99239832	90	70	33	77	0	0	59	0	119	59	48	25	46	0	74	29	42	56	382	259	6.27542e-05	0.00191277	1.0,1.0,0.275,1.0	1.0,0.351,0.529,0.288,0.358	0.314
	SARS2	seryl-tRNA synthetase 2, mitochondrial	chr14	-	47721648	47723511	47721648	47721744	47723284	47723511	17	6	8	13	11	4	7	13	3	10	1	0	4	19	11	10	13	3	518	259	0.000152477	0.00379798	0.436,0.429,0.364,0.333	0.073,0.312,0.048,0.0,0.4	0.224
	SEC23IP	SEC23 interacting protein	chr22	+	38894765	38895127	38894765	38894940	38895085	38895127	32	24	38	66	0	0	0	0	18	35	38	35	37	30	7	0	18	0	404	259	1.73367e-08	2.17084e-06	1.0,1.0,1.0,1.0	0.278,0.762,1.0,0.555,1.0	0.281
	SEMA4D	semaphorin 4D	chr2	-	24058916	24062822	24058916	24059126	24060570	24062822	10	12	25	13	7	11	7	8	15	18	11	21	18	6	0	2	4	2	518	259	0.00133371	0.0211612	0.417,0.353,0.641,0.448	0.556,1.0,0.733,0.724,0.818	-0.301
	SEPT4	NA	chr11	-	9010078	9011223	9010078	9010172	9010560	9011223	10	15	7	5	21	23	39	10	35	24	28	17	8	29	20	22	33	9	518	259	0.000508646	0.0104776	0.192,0.246,0.082,0.2	0.376,0.375,0.389,0.205,0.308	-0.151
	SETDB2	SET domain bifurcated histone lysine methyltransferase 2	chr10	+	19379908	19384563	19379908	19380042	19384528	19384563	63	59	49	57	97	83	95	84	60	82	71	44	61	59	57	72	61	52	518	259	0.000524445	0.0105642	0.245,0.262,0.205,0.253	0.337,0.418,0.33,0.265,0.37	-0.103
	SETDB2	SET domain bifurcated histone lysine methyltransferase 2	chr10	+	19379908	19384563	19379908	19380026	19384528	19384563	80	70	67	67	2	4	2	14	73	95	83	66	77	0	0	0	1	4	518	259	1.53607e-06	9.36396e-05	0.952,0.897,0.944,0.705	1.0,1.0,1.0,0.971,0.906	-0.101
	SF3B1	splicing factor 3b subunit 1	chr2	-	198658731	198660766	198658731	198658811	198659118	198660766	298	324	344	257	173	149	160	152	312	453	303	348	466	80	117	108	97	116	518	259	5.87629e-11	1.13437e-08	0.463,0.521,0.518,0.458	0.661,0.659,0.584,0.642,0.668	-0.153
	SF3B1	splicing factor 3b subunit 1	chr2	-	198658731	198660766	198658731	198658811	198660651	198660766	377	406	407	402	306	296	320	318	440	618	426	486	618	196	262	169	221	169	518	259	1.46261e-12	3.98604e-10	0.381,0.407,0.389,0.387	0.529,0.541,0.558,0.524,0.646	-0.169
	SF3B1	splicing factor 3b subunit 1	chr2	-	198659118	198660766	198659118	198659174	198660651	198660766	457	440	456	518	125	103	115	105	494	685	490	534	642	34	74	38	58	40	518	259	0	0	0.646,0.681,0.665,0.712	0.879,0.822,0.866,0.822,0.889	-0.18
	SFXN2	sideroflexin 2	chr22	+	22451330	22453212	22451330	22451676	22451702	22453212	11	3	1	7	5	5	2	9	8	12	10	11	8	0	0	0	0	0	285	259	1.55431e-15	5.14366e-13	0.667,0.353,0.312,0.414	1.0,1.0,1.0,1.0,1.0	-0.564
	SGTA	small glutamine rich tetratricopeptide repeat co-chaperone alpha	chr5	+	18423084	18424417	18423084	18423206	18423286	18424417	157	101	105	151	72	99	87	94	64	78	34	109	40	126	159	89	106	114	339	259	5.53498e-08	6.25453e-06	0.625,0.438,0.48,0.551	0.28,0.273,0.226,0.44,0.211	0.237
	SH2B1	SH2B adaptor protein 1	chr24	-	25958541	25961321	25958541	25959408	25959760	25961321	10	5	14	8	8	4	4	2	17	19	13	12	12	5	0	1	0	1	518	259	0.000109725	0.00290488	0.385,0.385,0.636,0.667	0.63,1.0,0.867,1.0,0.857	-0.353
	SLC20A2	solute carrier family 20 member 2	chr26	-	35824921	35828736	35824921	35826757	35827907	35828736	2	0	1	0	21	36	29	22	9	5	11	6	7	23	32	25	35	18	518	259	4.68945e-09	6.5837e-07	0.045,0.0,0.017,0.0	0.164,0.072,0.18,0.079,0.163	-0.116
	SLC25A29	solute carrier family 25 member 29	chr18	-	63785074	63790006	63785074	63787056	63789962	63790006	15	12	19	24	4	2	4	5	17	16	17	10	15	0	3	0	0	0	518	259	1.15178e-06	7.3931e-05	0.652,0.75,0.704,0.706	1.0,0.727,1.0,1.0,1.0	-0.242
	SLC25A39	solute carrier family 25 member 39	chr11	-	43489595	43490474	43489595	43489695	43490013	43490474	1	8	12	17	6	1	0	3	8	12	2	16	14	0	2	1	0	1	518	259	0.00260443	0.0352817	0.077,0.8,1.0,0.739	1.0,0.75,0.5,1.0,0.875	-0.171
	SLC35D1	solute carrier family 35 member D1	chr1	-	42248478	42249516	42248478	42248565	42248662	42249516	4	2	1	0	5	1	8	7	5	11	1	4	7	2	7	2	3	2	356	259	0.00208744	0.029666	0.368,0.593,0.083,0.0	0.645,0.533,0.267,0.492,0.718	-0.27
	SLC35F2	solute carrier family 35 member F2	chr15	-	16835491	16839527	16835491	16835651	16839387	16839527	9	3	6	7	0	2	1	3	5	3	8	7	19	0	0	0	0	0	518	259	0.00290027	0.0378506	1.0,0.429,0.75,0.538	1.0,1.0,1.0,1.0,1.0	-0.321
	SNX30	sorting nexin family member 30	chr2	-	10814184	10820339	10814184	10815965	10815999	10820339	5	1	0	4	2	12	6	0	0	0	2	2	0	10	14	6	9	13	293	259	0.00125012	0.0200408	0.688,0.069,0.0,1.0	0.0,0.0,0.228,0.164,0.0	0.361
	SPIN1	spindlin 1	chr2	+	23092616	23094647	23092616	23094091	23094449	23094647	3	2	2	8	1	0	4	1	1	3	8	7	1	0	1	0	0	1	518	259	0.00341747	0.0423722	0.6,1.0,0.2,0.8	1.0,0.6,1.0,1.0,0.333	-0.137
	SRSF10	serine and arginine rich splicing factor 10	chr2	+	241824768	241828200	241824768	241825132	241828103	241828200	265	238	325	205	69	37	82	88	210	293	272	131	222	31	25	26	22	0	518	259	3.19226e-07	2.42455e-05	0.658,0.763,0.665,0.538	0.772,0.854,0.84,0.749,1.0	-0.187
	SRSF5	serine and arginine rich splicing factor 5	chr7	+	78384238	78385598	78384238	78384308	78385524	78385598	690	610	599	643	353	178	272	343	579	843	670	578	772	257	227	228	141	117	518	259	0.0023266	0.0325653	0.494,0.631,0.524,0.484	0.53,0.65,0.595,0.672,0.767	-0.11
	SRSF6	serine and arginine rich splicing factor 6	chr13	+	71565137	71565972	71565137	71565501	71565847	71565972	502	452	622	500	100	138	294	287	620	1015	596	862	798	25	67	28	92	62	518	259	0	0	0.715,0.621,0.514,0.466	0.925,0.883,0.914,0.824,0.866	-0.303
	SRSF6	serine and arginine rich splicing factor 6	chr13	+	71564413	71565501	71564413	71564561	71565233	71565501	374	381	452	327	34	38	41	28	299	506	319	394	423	6	17	3	11	0	518	259	0	0	0.846,0.834,0.846,0.854	0.961,0.937,0.982,0.947,1.0	-0.12
	SRSF7	serine and arginine rich splicing factor 7	chr3	+	85206228	85207354	85206228	85207035	85207279	85207354	279	294	327	309	144	153	125	124	298	456	321	318	370	26	40	0	24	15	503	259	0	0	0.499,0.497,0.574,0.562	0.855,0.854,1.0,0.872,0.927	-0.369
	SRSF7	serine and arginine rich splicing factor 7	chr3	+	85206228	85207035	85206228	85206405	85206586	85207035	461	371	438	436	258	252	264	222	503	653	498	542	629	69	107	61	72	58	440	259	0	0	0.513,0.464,0.494,0.536	0.811,0.782,0.828,0.816,0.865	-0.319
	SS18L1	SS18L1 subunit of BAF chromatin remodeling complex	chr13	-	54245432	54246865	54245432	54245657	54246367	54246865	9	15	16	16	0	8	3	3	15	12	25	13	26	3	1	1	0	1	518	259	0.0026786	0.0358669	1.0,0.484,0.727,0.727	0.714,0.857,0.926,1.0,0.929	-0.151
	STRADA	STE20 related adaptor alpha	chr11	-	47359645	47369661	47359645	47359748	47369581	47369661	11	15	17	18	43	50	60	48	16	34	37	23	28	44	44	32	28	40	518	259	2.32487e-05	0.00085485	0.113,0.13,0.124,0.158	0.154,0.279,0.366,0.291,0.259	-0.139
	SWT1	SWT1 RNA endoribonuclease homolog	chr12	+	64274659	64279399	64274659	64275294	64275684	64279399	18	21	26	24	1	0	0	1	18	17	9	17	19	0	5	4	6	0	518	259	1.21979e-05	0.000487181	0.9,1.0,1.0,0.923	1.0,0.63,0.529,0.586,1.0	0.207
	SYCE1L	NA	chr14	+	3889385	3892952	3889385	3892740	3892822	3892952	4	16	6	5	1	7	0	3	6	14	3	1	14	3	2	0	0	0	341	259	0.00345707	0.042711	0.752,0.635,1.0,0.559	0.603,0.842,1.0,1.0,1.0	-0.152
	SYNJ1	synaptojanin 1	chr1	+	120993922	120997311	120993922	120997106	120997240	120997311	9	7	5	4	3	2	0	4	12	10	13	15	11	1	0	0	0	0	393	259	3.15039e-06	0.000166401	0.664,0.698,1.0,0.397	0.888,1.0,1.0,1.0,1.0	-0.288
	TAB3	TGF-beta activated kinase 1 (MAP3K7) binding protein 3	chrX	-	28040150	28044544	28040150	28043104	28043143	28044544	78	79	130	93	0	0	0	0	41	42	23	50	4	35	76	35	0	106	298	259	0	0	1.0,1.0,1.0,1.0	0.504,0.324,0.364,1.0,0.032	0.555
	TAF6	TATA-box binding protein associated factor 6	chr24	+	36227013	36229735	36227013	36227332	36229519	36229735	28	22	24	24	19	10	4	6	33	34	12	29	35	3	1	3	4	2	518	259	0.000120276	0.00311886	0.424,0.524,0.75,0.667	0.846,0.944,0.667,0.784,0.897	-0.236
	TALDO1	transaldolase 1	chr21	-	49269366	49271303	49269366	49269927	49270916	49271303	3	6	4	13	1	6	0	2	4	8	4	3	6	0	0	0	2	0	518	259	0.000103105	0.00280993	0.6,0.333,1.0,0.765	1.0,1.0,1.0,0.429,1.0	-0.211
	TANGO2	transport and golgi organization 2 homolog	chr17	+	72107778	72109365	72107778	72108774	72109191	72109365	48	34	43	34	74	74	64	76	55	76	46	48	73	46	88	64	72	51	518	259	0.00123601	0.0199527	0.245,0.187,0.251,0.183	0.374,0.302,0.264,0.25,0.417	-0.105
	TBX3	T-box transcription factor 3	chr17	+	59743147	59745763	59743147	59743826	59745662	59745763	4	14	3	7	31	33	34	20	10	14	11	10	21	23	24	14	25	35	518	259	0.00139224	0.0217914	0.061,0.175,0.042,0.149	0.179,0.226,0.282,0.167,0.231	-0.11
	TEX9	testis expressed 9	chr7	-	50991684	50994374	50991684	50993121	50994195	50994374	12	1	11	9	4	3	4	10	13	14	7	9	11	3	1	1	1	3	518	259	0.00221063	0.0312252	0.6,0.143,0.579,0.31	0.684,0.875,0.778,0.818,0.647	-0.352
	TIPRL	TOR signaling pathway regulator	chr1	+	118362101	118367132	118362101	118366228	118366952	118367132	5	3	2	0	4	1	1	1	2	5	2	6	1	0	1	0	0	0	518	259	2.89695e-06	0.00015978	0.385,0.6,0.5,0.0	1.0,0.714,1.0,1.0,1.0	-0.572
	TLDC1	NA	chr14	-	10129054	10134426	10129054	10131244	10131285	10134426	2	3	0	2	0	1	8	0	1	0	0	5	3	19	12	1	2	13	300	259	0.00410915	0.0493205	1.0,0.721,0.0,1.0	0.043,0.0,0.0,0.683,0.166	0.502
	TMA16	translation machinery associated 16 homolog	chr6	-	2298070	2300988	2298070	2298183	2298516	2300988	10	1	5	12	4	2	2	0	5	6	1	11	3	1	0	0	0	0	518	259	3.13653e-05	0.00110928	0.556,0.2,0.556,1.0	0.714,1.0,1.0,1.0,1.0	-0.365
	TMEM168	transmembrane protein 168	chr4	+	55635082	55635824	55635082	55635152	55635192	55635824	34	13	44	39	0	0	0	0	18	24	0	55	7	2	0	12	0	13	299	259	8.48302e-06	0.000353257	1.0,1.0,1.0,1.0	0.886,1.0,0.0,1.0,0.318	0.359
	TMEM173	NA	chr5	-	48053661	48054176	48053661	48053762	48054057	48054176	3	3	9	1	0	0	0	0	5	2	1	1	2	4	2	4	0	1	518	259	3.64333e-10	5.82053e-08	1.0,1.0,1.0,1.0	0.385,0.333,0.111,1.0,0.5	0.534
	TMEM246	NA	chr2	+	21595006	21610622	21595006	21601421	21602200	21610622	8	10	7	6	10	5	3	6	4	9	3	13	6	0	2	0	0	0	518	259	1.85905e-10	3.18999e-08	0.286,0.5,0.538,0.333	1.0,0.692,1.0,1.0,1.0	-0.524
	TNFSF13	TNF superfamily member 13	chr11	+	26814013	26814897	26814013	26814137	26814550	26814897	40	34	34	28	3	3	0	5	28	32	18	24	21	1	0	0	0	1	518	259	6.47473e-05	0.00194789	0.87,0.85,1.0,0.737	0.933,1.0,1.0,1.0,0.913	-0.105
	TPRKB	TP53RK binding protein	chr3	-	95386116	95388887	95386116	95386276	95387784	95388887	7	9	10	6	0	0	0	2	5	7	1	7	4	2	2	1	2	3	518	259	1.27883e-05	0.000502103	1.0,1.0,1.0,0.6	0.556,0.636,0.333,0.636,0.4	0.388
	TRA2A	transformer 2 alpha homolog	chr4	-	32089120	32099610	32089120	32089841	32099391	32099610	208	221	192	183	74	50	46	73	157	243	149	224	208	9	15	5	16	24	518	259	0	0	0.584,0.688,0.676,0.556	0.897,0.89,0.937,0.875,0.812	-0.256
	TRA2A	transformer 2 alpha homolog	chr4	-	32089120	32089841	32089120	32089254	32089534	32089841	320	437	345	270	82	77	67	105	262	422	249	340	351	29	23	27	27	28	518	259	6.91147e-12	1.60104e-09	0.661,0.739,0.72,0.562	0.819,0.902,0.822,0.863,0.862	-0.183
	TRAM2	translocation associated membrane protein 2	chr20	-	24616378	24616823	24616378	24616566	24616752	24616823	36	16	12	52	3	1	2	4	38	32	33	27	25	7	7	7	5	8	445	259	0.00350964	0.0432451	0.875,0.903,0.777,0.883	0.76,0.727,0.733,0.759,0.645	0.135
	TRIM34	NA	chr15	-	46961031	46962965	46961031	46962577	46962864	46962965	10	22	11	17	15	21	10	14	21	23	18	21	23	9	9	10	10	11	518	259	0.00242669	0.0335608	0.25,0.344,0.355,0.378	0.538,0.561,0.474,0.512,0.511	-0.187
	TRIM38	tripartite motif containing 38	chr20	-	30749730	30751840	30749730	30749961	30751744	30751840	65	61	39	39	95	59	64	71	25	40	35	21	27	58	99	94	78	67	518	259	5.34883e-05	0.00173792	0.255,0.341,0.234,0.215	0.177,0.168,0.157,0.119,0.168	0.103
	TTC3	tetratricopeptide repeat domain 3	chr1	+	267166894	267172301	267166894	267169550	267172146	267172301	9	15	8	9	10	6	1	5	10	19	4	6	9	0	4	1	0	2	518	259	0.0025769	0.035011	0.31,0.556,0.8,0.474	1.0,0.704,0.667,1.0,0.692	-0.278
	TUBGCP6	tubulin gamma complex associated protein 6	chr3	-	223550027	223550335	223550027	223550119	223550225	223550335	0	4	0	1	7	7	9	6	6	4	6	1	2	5	10	6	2	8	365	259	0.00175404	0.0262993	0.0,0.288,0.0,0.106	0.46,0.221,0.415,0.262,0.151	-0.203
	TUBGCP6	tubulin gamma complex associated protein 6	chr3	-	223548239	223548441	223548239	223548277	223548359	223548441	2	5	0	2	4	6	2	0	0	0	0	0	1	5	3	3	4	0	341	259	0.00341332	0.0423722	0.275,0.388,0.0,1.0	0.0,0.0,0.0,0.0,1.0	0.216
	U2SURP	U2 snRNP associated SURP domain containing	chr1	-	243862584	243866894	243862584	243862689	243866682	243866894	148	119	120	100	28	20	13	6	108	166	114	134	162	2	10	5	8	9	518	259	1.69322e-05	0.00064832	0.725,0.748,0.822,0.893	0.964,0.892,0.919,0.893,0.9	-0.117
	UNC119B	unc-119 lipid binding chaperone B	chr17	+	62591440	62593923	62591440	62593443	62593809	62593923	6	9	4	6	1	0	1	0	0	3	8	6	9	3	3	0	2	0	518	259	0.000700102	0.0132933	0.75,1.0,0.667,1.0	0.0,0.333,1.0,0.6,1.0	0.268
	UTP4	UTP4 small subunit processome component	chr14	+	35617374	35619271	35617374	35617560	35619160	35619271	55	103	63	40	105	78	73	118	71	135	49	69	76	72	74	50	43	54	518	259	0.00102456	0.0176066	0.208,0.398,0.301,0.145	0.33,0.477,0.329,0.445,0.413	-0.136
	VARS2	valyl-tRNA synthetase 2, mitochondrial	chr20	-	27128127	27129113	27128127	27128209	27128341	27129113	10	11	4	4	20	15	19	19	2	2	6	3	2	14	27	18	23	21	391	259	0.00284932	0.0376507	0.249,0.327,0.122,0.122	0.086,0.047,0.181,0.08,0.059	0.114
	VEZF1	vascular endothelial zinc finger 1	chr11	-	8312332	8312485	8312332	8312406	8312430	8312485	95	188	188	109	69	0	0	72	217	225	144	164	144	0	0	0	1	0	283	259	1.20379e-09	1.74286e-07	0.558,1.0,1.0,0.581	1.0,1.0,1.0,0.993,1.0	-0.214
	WBP1	WW domain binding protein 1	chr3	+	96115967	96117661	96115967	96116713	96117558	96117661	49	72	72	43	9	11	1	5	52	72	73	51	71	0	3	0	0	4	518	259	3.19656e-06	0.000166401	0.731,0.766,0.973,0.811	1.0,0.923,1.0,1.0,0.899	-0.144
	XBP1	X-box binding protein 1	chr17	-	67737333	67737479	67737333	67737408	67737434	67737479	378	270	281	373	141	128	88	125	360	505	429	458	351	75	76	63	63	29	285	259	0	0	0.709,0.657,0.744,0.731	0.814,0.858,0.861,0.869,0.917	-0.154
	ZCWPW1	zinc finger CW-type and PWWP domain containing 1	chr24	+	35986930	35988398	35986930	35987948	35988240	35988398	11	8	8	1	0	0	1	2	3	10	1	5	7	3	7	2	3	6	518	259	9.88439e-05	0.00272586	1.0,1.0,0.8,0.2	0.333,0.417,0.2,0.455,0.368	0.395
	ZDHHC18	zinc finger DHHC-type palmitoyltransferase 18	chr2	-	239266463	239267410	239266463	239266548	239266928	239267410	23	37	21	26	3	11	4	3	24	41	22	27	40	1	3	0	2	1	518	259	4.71125e-05	0.00155909	0.793,0.627,0.724,0.812	0.923,0.872,1.0,0.871,0.952	-0.185
	ZFAND5	zinc finger AN1-type containing 5	chr2	+	63761151	63765402	63761151	63761198	63765244	63765402	36	43	66	78	19	24	37	35	31	24	22	35	46	28	29	25	31	44	518	259	0.000122096	0.00314261	0.486,0.473,0.471,0.527	0.356,0.293,0.306,0.361,0.343	0.157
	ZFP28	NA	chr14	-	60662333	60663195	60662333	60662576	60662810	60663195	23	36	21	18	2	2	2	1	17	41	29	18	20	0	0	1	0	0	493	259	0.00129513	0.0206197	0.858,0.904,0.847,0.904	1.0,1.0,0.938,1.0,1.0	-0.109
	ZFP57	ZFP57 zinc finger protein	chr20	+	27888718	27892400	27888718	27891624	27892295	27892400	8	11	9	7	2	0	1	0	4	14	7	8	8	1	1	2	2	3	518	259	0.00289671	0.0378506	0.667,1.0,0.818,1.0	0.667,0.875,0.636,0.667,0.571	0.188
	ZNF25	zinc finger protein 25	chr25	+	12824705	12827109	12824705	12826061	12826996	12827109	28	38	24	22	13	8	5	13	38	39	18	28	33	6	5	3	1	0	518	259	0.000168038	0.00407601	0.519,0.704,0.706,0.458	0.76,0.796,0.75,0.933,1.0	-0.251
	ZNF263	zinc finger protein 263	chr24	+	2730772	2733027	2730772	2731479	2732910	2733027	6	7	11	8	25	31	31	17	25	22	16	8	9	5	25	13	8	13	518	259	3.31824e-05	0.0011559	0.107,0.101,0.151,0.19	0.714,0.306,0.381,0.333,0.257	-0.261
	ZNF34	zinc finger protein 34	chr9	-	13205843	13209400	13205843	13205980	13206236	13209400	67	146	48	46	26	6	7	12	44	75	53	106	108	5	11	3	3	0	515	259	0.00101538	0.0175684	0.564,0.924,0.775,0.658	0.816,0.774,0.899,0.947,1.0	-0.157
	ZNF34	zinc finger protein 34	chr9	-	13205843	13210032	13205843	13209400	13209919	13210032	19	34	41	21	11	16	5	6	29	50	21	52	70	3	7	6	0	6	518	259	0.00121487	0.0197491	0.463,0.515,0.804,0.636	0.829,0.781,0.636,1.0,0.854	-0.215
	ZNF496	zinc finger protein 496	chr5	-	38044626	38048182	38044626	38047342	38047366	38048182	25	27	51	32	13	5	5	6	43	79	40	35	31	0	0	0	6	7	283	259	0.000184277	0.00440081	0.638,0.832,0.903,0.83	1.0,1.0,1.0,0.842,0.802	-0.128
	ZNF500	zinc finger protein 500	chr24	-	3858683	3860958	3858683	3858867	3860352	3860958	17	5	3	12	2	4	1	0	10	6	7	7	5	0	1	0	1	0	518	259	0.00101626	0.0175684	0.81,0.385,0.6,1.0	1.0,0.75,1.0,0.778,1.0	-0.207
	ZNF624	zinc finger protein 624	chr11	+	32615705	32624285	32615705	32615801	32617629	32624285	13	16	24	11	25	27	44	24	5	12	8	4	2	29	29	22	27	26	518	259	0.000567758	0.0112411	0.206,0.229,0.214,0.186	0.079,0.171,0.154,0.069,0.037	0.107
	ZNF711	zinc finger protein 711	chrX	+	72994978	72996685	72994978	72995108	72995950	72996685	25	54	63	26	7	8	7	4	41	46	30	43	56	1	3	3	3	0	518	259	0.00020265	0.00481475	0.641,0.771,0.818,0.765	0.953,0.885,0.833,0.878,1.0	-0.161
	ZNF821	zinc finger protein 821	chr14	+	38430826	38432172	38430826	38430889	38432084	38432172	8	7	8	7	4	1	1	2	19	10	13	15	19	0	0	2	0	0	518	259	1.15182e-05	0.000464033	0.5,0.778,0.8,0.636	1.0,1.0,0.765,1.0,1.0	-0.274
	ZNF862	zinc finger protein 862	chr4	+	112064871	112066543	112064871	112064987	112065007	112066543	93	55	79	85	0	0	0	0	30	50	83	78	25	36	41	1	0	38	279	259	1.81862e-11	4.01223e-09	1.0,1.0,1.0,1.0	0.436,0.531,0.987,1.0,0.379	0.333
	ZXDB	NA	chrX	-	43526336	43532791	43526336	43530263	43532261	43532791	38	30	40	28	7	7	4	4	34	41	31	31	32	0	3	2	1	1	518	259	5.37031e-05	0.00173792	0.731,0.682,0.833,0.778	1.0,0.872,0.886,0.939,0.941	-0.172

## Sheet: Table S9
	Table S9. List of SE type differentially alternative splicing events under high altitude stress
	Gene	description	chr	strand	exonStart_0base	exonEnd	upstreamES	upstreamEE	downstreamES	downstreamEE	IJC_1.1	IJC_1.2	IJC_1.3	IJC_1.4	SJC_1.1	SJC_1.2	SJC_1.3	SJC_1.4	IJC_2.1	IJC_2.2	IJC_2.3	IJC_2.4	IJC_2.5	SJC_2.1	SJC_2.2	SJC_2.3	SJC_2.4	SJC_2.5	IncFormLen	SkipFormLen	PValue	FDR	IncLevel1	IncLevel2	IncLevelDifference
	ABI3BP	ABI family member 3 binding protein	chr1	-	163485332	163485407	163473004	163473082	163487924	163487990	325	273	226	362	37	38	22	38	129	357	191	159	196	81	48	23	86	34	334	259	0.00039691	0.0303704	0.872,0.848,0.888,0.881	0.553,0.852,0.866,0.589,0.817	0.137
	ABI3BP	ABI family member 3 binding protein	chr1	-	163551343	163551418	163550348	163550423	163551976	163552051	181	175	177	200	14	5	4	19	148	160	69	122	7	20	14	56	7	101	334	259	0.000180941	0.0169807	0.909,0.964,0.972,0.891	0.852,0.899,0.489,0.931,0.051	0.29
	ACIN1	apoptotic chromatin condensation inducer 1	chr7	+	21404110	21405502	21403197	21403339	21406791	21406834	97	77	69	82	162	126	154	153	24	64	26	58	43	182	226	126	190	170	518	259	7.51732e-12	1.44622e-08	0.23,0.234,0.183,0.211	0.062,0.124,0.094,0.132,0.112	0.11
	ACIN1	apoptotic chromatin condensation inducer 1	chr7	+	21404140	21405502	21403197	21403339	21406791	21406834	104	94	86	89	162	126	154	153	36	69	27	59	38	182	226	126	190	170	518	259	1.93179e-14	5.7812e-11	0.243,0.272,0.218,0.225	0.09,0.132,0.097,0.134,0.101	0.129
	ACSF3	acyl-CoA synthetase family member 3	chr14	+	13717365	13717805	13713761	13713888	13721802	13721867	0	0	2	1	13	4	5	11	2	2	5	2	0	1	1	0	4	2	518	259	0.000275414	0.0226159	0.0,0.0,0.167,0.043	0.5,0.5,1.0,0.2,0.0	-0.388
	ACTN2	actinin alpha 2	chr25	+	9350483	9350569	9346354	9346436	9352180	9352273	18	14	12	10	1	4	5	3	6	23	6	7	4	0	0	3	0	1	345	259	0.00057026	0.0393581	0.931,0.724,0.643,0.714	1.0,1.0,0.6,1.0,0.75	-0.117
	ADAMTS6	ADAM metallopeptidase with thrombospondin type 1 motif 6	chr16	+	14276185	14276746	14275851	14275990	14294528	14294658	5	10	1	7	1	5	2	0	7	10	1	5	1	0	1	0	2	0	518	259	0.000741748	0.0476807	0.714,0.5,0.2,1.0	1.0,0.833,1.0,0.556,1.0	-0.274
	AGA	aspartylglucosaminidase	chr26	-	7398814	7398929	7397183	7397291	7400383	7400496	80	66	46	64	9	18	13	7	72	111	76	68	31	2	6	3	4	0	374	259	1.89651e-07	9.8232e-05	0.86,0.717,0.71,0.864	0.961,0.928,0.946,0.922,1.0	-0.164
	AGA	aspartylglucosaminidase	chr26	-	7398108	7398184	7397183	7397291	7400383	7400496	64	38	56	43	9	18	13	7	39	73	40	52	22	2	6	3	4	0	335	259	1.46019e-05	0.00264603	0.846,0.62,0.769,0.826	0.938,0.904,0.912,0.91,1.0	-0.168
	AHNAK	AHNAK nucleoprotein	chr21	+	40176793	40177137	40173673	40173901	40180073	40183486	0	0	13	16	40	14	31	15	22	15	21	11	3	18	5	10	0	0	518	259	6.31811e-07	0.000243103	0.0,0.0,0.173,0.348	0.379,0.6,0.512,1.0,1.0	-0.568
	AKAP4	A-kinase anchoring protein 4	chrX	+	51965839	51965979	51960859	51961260	51971881	51971977	28	0	0	22	27	42	47	12	0	1	0	0	0	29	30	57	21	19	399	259	3.14927e-07	0.000139053	0.402,0.0,0.0,0.543	0.0,0.021,0.0,0.0,0.0	0.232
	AKAP4	A-kinase anchoring protein 4	chrX	+	51968013	51969750	51965839	51965979	51971881	51971977	15	4	4	6	11	0	0	15	2	6	3	3	3	0	0	0	0	0	518	259	8.2556e-07	0.00029064	0.405,1.0,1.0,0.167	1.0,1.0,1.0,1.0,1.0	-0.357
	AKAP8	A-kinase anchoring protein 8	chr5	+	7520029	7520187	7519082	7519116	7520959	7521047	102	63	63	64	45	34	27	36	39	39	37	36	36	46	64	32	40	25	417	259	6.42277e-06	0.00154456	0.585,0.535,0.592,0.525	0.345,0.275,0.418,0.359,0.472	0.185
	AKAP8L	A-kinase anchoring protein 8 like	chr5	+	7495037	7495179	7494440	7494549	7495883	7496025	129	140	112	131	49	42	42	47	74	91	57	72	74	43	54	38	56	41	401	259	1.96991e-05	0.00331609	0.63,0.683,0.633,0.643	0.526,0.521,0.492,0.454,0.538	0.141
	ALG13	NA	chrX	-	116796169	116796543	116795521	116795605	116818606	116818745	10	10	11	10	3	2	5	1	7	7	0	4	7	6	19	2	8	2	518	259	0.000666751	0.0443414	0.625,0.714,0.524,0.833	0.368,0.156,0.0,0.2,0.636	0.402
	ANKRD60	ankyrin repeat domain 60	chr13	+	57317845	57319658	57302262	57302411	57321627	57321821	2	5	4	7	7	0	1	0	5	8	0	0	1	0	7	6	9	11	518	259	0.000753064	0.0481782	0.125,1.0,0.667,1.0	1.0,0.364,0.0,0.0,0.043	0.417
	ARMC4	NA	chr13	+	35659070	35659177	35655775	35655933	35659344	35659481	4	6	8	8	5	7	4	7	8	13	2	10	10	2	1	0	1	1	366	259	2.13464e-07	0.000104807	0.361,0.378,0.586,0.447	0.739,0.902,1.0,0.876,0.876	-0.436
	ARMC4	NA	chr13	+	35658242	35658444	35655775	35655933	35659344	35659481	2	0	9	4	5	7	4	7	4	14	5	6	4	2	1	0	1	1	461	259	8.20883e-07	0.00029064	0.183,0.0,0.558,0.243	0.529,0.887,1.0,0.771,0.692	-0.53
	AUH	AU RNA binding methylglutaconyl-CoA hydratase	chr2	-	26071273	26073627	26062361	26065296	26078668	26078719	2	11	4	1	0	0	0	0	2	6	4	3	4	0	0	3	2	4	518	259	8.6837e-06	0.00190152	1.0,1.0,1.0,1.0	1.0,1.0,0.4,0.429,0.333	0.368
	B4GALT7	beta-1,4-galactosyltransferase 7	chr5	+	36549444	36549573	36545868	36546736	36550323	36550686	22	9	7	16	38	32	58	61	0	11	3	3	4	47	65	38	24	36	388	259	7.3206e-05	0.00838638	0.279,0.158,0.075,0.149	0.0,0.101,0.05,0.077,0.069	0.106
	BNC2	basonuclin 2	chr2	-	84637179	84637380	84596833	84596917	84796546	84796680	18	28	19	28	0	1	5	6	29	27	17	14	11	0	2	2	0	0	460	259	0.000187588	0.0174224	1.0,0.94,0.681,0.724	1.0,0.884,0.827,1.0,1.0	-0.106
	BPHL	biphenyl hydrolase like	chr20	-	49327515	49328483	49325504	49325671	49333617	49333756	83	77	71	95	2	0	0	0	77	99	65	81	36	5	3	6	0	9	518	259	6.98134e-07	0.000257583	0.954,1.0,1.0,1.0	0.885,0.943,0.844,1.0,0.667	0.121
	BROX	BRO1 domain and CAAX motif containing	chr12	+	24233389	24233525	24231015	24231419	24233842	24233962	30	30	27	24	0	4	0	0	27	11	4	13	10	3	4	8	0	2	395	259	7.29917e-05	0.00838638	1.0,0.831,1.0,1.0	0.855,0.643,0.247,1.0,0.766	0.256
	BROX	BRO1 domain and CAAX motif containing	chr12	+	24233389	24233525	24231015	24231419	24233845	24233962	83	90	74	73	0	2	0	0	77	45	24	57	39	7	13	8	1	5	395	259	2.91452e-11	4.90624e-08	1.0,0.967,1.0,1.0	0.878,0.694,0.663,0.974,0.836	0.183
	BROX	BRO1 domain and CAAX motif containing	chr12	+	24233389	24233525	24231015	24231997	24233845	24233962	71	85	79	82	0	0	0	0	83	49	27	62	52	1	18	7	0	16	395	259	9.92029e-12	1.78129e-08	1.0,1.0,1.0,1.0	0.982,0.641,0.717,1.0,0.681	0.196
	BTBD10	BTB domain containing 10	chr15	+	38750594	38750749	38725644	38725739	38776973	38777170	59	23	55	44	11	11	9	3	62	51	27	41	33	1	2	1	4	2	414	259	3.25223e-05	0.00471681	0.77,0.567,0.793,0.902	0.975,0.941,0.944,0.865,0.912	-0.169
	BTBD10	BTB domain containing 10	chr15	+	38750564	38750749	38725644	38725739	38776973	38777170	38	20	32	29	11	11	9	3	43	36	16	27	31	1	2	1	4	2	444	259	2.45078e-05	0.00383775	0.668,0.515,0.675,0.849	0.962,0.913,0.903,0.797,0.9	-0.218
	C1H1orf194	chromosome 1 C1orf194 homolog	chr1	-	85477209	85477337	85475587	85476808	85477665	85477781	15	11	23	11	5	1	5	1	7	23	5	4	9	1	1	0	0	1	387	259	1.24243e-05	0.00235659	0.668,0.88,0.755,0.88	0.824,0.939,1.0,1.0,0.858	-0.128
	CALML4	calmodulin like 4	chr7	-	14809123	14809407	14804522	14804663	14812806	14814516	5	5	4	4	0	8	3	7	0	0	2	0	0	5	6	4	2	6	518	259	2.1791e-07	0.000104807	1.0,0.238,0.4,0.222	0.0,0.0,0.2,0.0,0.0	0.425
	CALML4	calmodulin like 4	chr7	-	14809123	14809460	14804522	14804663	14812806	14814516	5	5	3	4	0	8	3	7	1	0	2	0	1	5	6	4	2	6	518	259	2.1258e-05	0.00351265	1.0,0.238,0.333,0.222	0.091,0.0,0.2,0.0,0.077	0.375
	CAMK2G	calcium/calmodulin dependent protein kinase II gamma	chr25	-	29494566	29494635	29493397	29493442	29505036	29505080	40	47	37	38	17	11	14	17	65	73	64	41	74	8	7	8	6	4	328	259	2.25192e-07	0.000105257	0.65,0.771,0.676,0.638	0.865,0.892,0.863,0.844,0.936	-0.196
	CARF	calcium responsive transcription factor	chr2	+	203946217	203946370	203942877	203943592	203948700	203948812	19	23	17	25	2	4	4	4	32	52	22	34	17	1	3	0	1	0	412	259	2.05902e-05	0.00342331	0.857,0.783,0.728,0.797	0.953,0.916,1.0,0.955,1.0	-0.174
	CASK	calcium/calmodulin dependent serine protein kinase	chrX	-	38661429	38661498	38659986	38660022	38664314	38664383	17	11	11	10	53	53	44	67	19	28	18	29	5	21	42	37	34	29	328	259	0.000212415	0.0189555	0.202,0.141,0.165,0.105	0.417,0.345,0.278,0.402,0.12	-0.159
	CCDC62	coiled-coil domain containing 62	chr17	-	52287225	52287327	52282729	52282818	52291141	52291243	37	31	16	20	1	6	5	4	10	21	16	29	10	1	0	0	0	2	361	259	6.37655e-06	0.00154456	0.964,0.788,0.697,0.782	0.878,1.0,1.0,1.0,0.782	-0.124
	CCDC62	coiled-coil domain containing 62	chr17	-	52289244	52289416	52282729	52282818	52291141	52291243	30	34	38	48	1	6	5	4	30	32	9	22	25	1	0	0	0	2	431	259	9.30459e-06	0.00199311	0.947,0.773,0.82,0.878	0.947,1.0,1.0,1.0,0.883	-0.111
	CCDC82	coiled-coil domain containing 82	chr15	+	13307532	13309140	13305384	13305734	13310739	13311455	4	3	1	13	1	9	0	4	4	4	6	1	8	0	0	1	0	2	518	259	1.45456e-05	0.00264603	0.667,0.143,1.0,0.619	1.0,1.0,0.75,1.0,0.667	-0.276
	CCDC91	coiled-coil domain containing 91	chr3	-	185973251	185973455	185970479	185970584	186034756	186034835	42	32	37	50	0	4	7	6	41	36	16	20	38	0	1	0	0	1	463	259	4.8619e-07	0.000195448	1.0,0.817,0.747,0.823	1.0,0.953,1.0,1.0,0.955	-0.135
	CCM2	CCM2 scaffold protein	chr4	-	76621092	76621156	76601046	76601220	76622971	76623064	11	8	8	13	3	6	1	0	6	7	8	13	5	0	0	1	3	0	323	259	0.000380746	0.0295534	0.746,0.517,0.865,1.0	1.0,1.0,0.865,0.777,1.0	-0.146
	CCSAP	centriole, cilia and spindle associated protein	chr25	-	675039	675187	662390	662656	675329	675447	3	0	0	0	9	8	8	13	2	3	3	6	10	7	11	5	5	6	407	259	8.74104e-07	0.000301835	0.175,0.0,0.0,0.0	0.154,0.148,0.276,0.433,0.515	-0.261
	CDCA7	cell division cycle associated 7	chr2	-	135483182	135483419	135480234	135480471	135483838	135483964	1	0	0	3	26	12	16	15	3	3	7	10	4	27	16	11	26	11	496	259	1.11383e-05	0.00218978	0.02,0.0,0.0,0.095	0.055,0.089,0.249,0.167,0.16	-0.115
	CEP112	centrosomal protein 112	chr11	-	61294637	61294773	61280413	61280521	61336107	61336167	17	14	22	4	0	0	0	0	16	16	15	13	12	1	3	0	2	4	395	259	0.000134787	0.0134067	1.0,1.0,1.0,1.0	0.913,0.778,1.0,0.81,0.663	0.167
	CEP128	centrosomal protein 128	chr7	-	89054337	89054483	89016299	89016650	89064727	89064860	19	24	28	36	2	4	4	0	16	17	10	21	7	0	0	1	0	0	405	259	0.000124417	0.0127433	0.859,0.793,0.817,1.0	1.0,1.0,0.865,1.0,1.0	-0.106
	CEP164	centrosomal protein 164	chr15	+	27511177	27511387	27507571	27507709	27513347	27513479	19	33	19	21	1	1	1	7	32	21	21	22	37	0	0	0	0	0	469	259	3.69709e-05	0.00513286	0.913,0.948,0.913,0.624	1.0,1.0,1.0,1.0,1.0	-0.15
	CEP164	centrosomal protein 164	chr15	+	27511177	27511379	27507571	27507709	27513347	27513479	15	17	10	9	1	1	1	7	13	14	11	10	22	0	0	0	0	0	461	259	1.02408e-05	0.00207388	0.894,0.905,0.849,0.419	1.0,1.0,1.0,1.0,1.0	-0.233
	CERS6	ceramide synthase 6	chr2	-	139505609	139505766	139496854	139502597	139550508	139550615	26	37	20	34	0	1	0	0	27	23	26	12	32	1	8	2	0	1	416	259	0.000141263	0.0138861	1.0,0.958,1.0,1.0	0.944,0.642,0.89,1.0,0.952	0.104
	CHD3	chromodomain helicase DNA binding protein 3	chr11	+	27106967	27107069	27106719	27106855	27107244	27107376	35	23	33	23	0	0	1	0	26	44	33	14	25	2	8	0	3	1	361	259	3.27599e-05	0.00471681	1.0,1.0,0.959,1.0	0.903,0.798,1.0,0.77,0.947	0.106
	CHD6	chromodomain helicase DNA binding protein 6	chr13	-	69674727	69674840	69652398	69652455	69707311	69707522	19	24	15	11	3	3	2	3	9	13	7	12	5	8	4	7	14	6	372	259	1.0793e-05	0.00216939	0.815,0.848,0.839,0.719	0.439,0.694,0.41,0.374,0.367	0.348
	CIITA	class II major histocompatibility complex transactivator	chr24	+	9591723	9591807	9588862	9588949	9592820	9592927	7	2	4	3	0	0	0	0	2	2	20	1	1	1	0	4	4	1	343	259	3.99411e-05	0.00537886	1.0,1.0,1.0,1.0	0.602,1.0,0.791,0.159,0.43	0.404
	CLCN6	chloride voltage-gated channel 6	chr12	-	39910090	39910257	39909420	39909547	39910504	39910618	36	65	45	30	5	9	6	6	56	63	43	54	50	0	6	0	1	6	426	259	0.000476555	0.0343419	0.814,0.815,0.82,0.752	1.0,0.865,1.0,0.97,0.835	-0.134
	CMC2	C-X9-C motif containing 2	chr14	-	7067325	7071986	7064778	7065134	7079119	7079242	177	115	172	144	12	6	11	9	108	86	49	85	69	19	13	5	8	11	518	259	0.000494008	0.0352934	0.881,0.906,0.887,0.889	0.74,0.768,0.831,0.842,0.758	0.103
	CMC2	C-X9-C motif containing 2	chr14	-	7071873	7071986	7064778	7065134	7079119	7079242	124	77	103	124	12	6	11	9	87	61	35	53	40	19	13	5	8	11	372	259	0.000513504	0.0364287	0.878,0.899,0.867,0.906	0.761,0.766,0.83,0.822,0.717	0.108
	COL6A3	collagen type VI alpha 3 chain	chr1	+	3575906	3576521	3573263	3573851	3577866	3578439	27	30	30	30	55	63	26	47	53	80	28	46	67	39	66	26	28	46	518	259	6.07624e-05	0.00728856	0.197,0.192,0.366,0.242	0.405,0.377,0.35,0.451,0.421	-0.152
	CPQ	carboxypeptidase Q	chr9	-	79929821	79929870	79899641	79900107	80030317	80030906	2	3	4	1	4	7	6	1	1	2	0	0	1	1	12	2	8	7	308	259	0.000224444	0.0195636	0.296,0.265,0.359,0.457	0.457,0.123,0.0,0.0,0.107	0.207
	CREB3L3	cAMP responsive element binding protein 3 like 3	chr5	-	17384487	17384616	17383722	17384014	17385117	17385244	53	105	42	47	0	0	0	0	29	41	17	30	35	0	5	1	5	2	388	259	2.21829e-05	0.00355639	1.0,1.0,1.0,1.0	1.0,0.846,0.919,0.8,0.921	0.103
	CSNK1G1	casein kinase 1 gamma 1	chr7	+	42854558	42854669	42842127	42842232	42861463	42862394	6	16	3	3	1	2	0	0	8	14	6	11	9	5	5	2	1	3	370	259	0.000184242	0.0171709	0.808,0.848,1.0,1.0	0.528,0.662,0.677,0.885,0.677	0.228
	DBNDD1	dysbindin domain containing 1	chr14	-	14246502	14246631	14244456	14244606	14249975	14250065	23	33	33	16	0	2	1	0	9	34	10	17	19	2	4	0	3	3	388	259	0.000376039	0.0292724	1.0,0.917,0.957,1.0	0.75,0.85,1.0,0.791,0.809	0.128
	DCAF6	DDB1 and CUL4 associated factor 6	chr1	+	118186717	118186777	118183022	118183147	118200523	118200641	16	15	12	13	1	0	3	0	12	12	8	12	5	1	6	7	1	5	319	259	8.10475e-05	0.00898326	0.929,1.0,0.765,1.0	0.907,0.619,0.481,0.907,0.448	0.251
	DDX23	DEAD-box helicase 23	chr3	+	136978946	136979014	136978368	136978469	136983166	136983375	72	35	58	56	68	80	63	80	25	31	34	31	39	73	101	91	77	65	327	259	0.00047814	0.0343419	0.456,0.257,0.422,0.357	0.213,0.196,0.228,0.242,0.322	0.133
	DMD	dystrophin	chrX	-	28470277	28470316	28465902	28465968	28471024	28471161	18	24	29	21	10	13	18	8	10	28	11	11	7	24	23	11	24	13	298	259	0.000207384	0.0188848	0.61,0.616,0.583,0.695	0.266,0.514,0.465,0.285,0.319	0.256
	DNAJB11	DnaJ heat shock protein family (Hsp40) member B11	chr1	-	198693788	198694205	198691730	198691887	198697462	198697628	56	55	47	52	12	9	7	12	42	73	71	75	55	8	6	0	8	0	518	259	0.000440886	0.0329332	0.7,0.753,0.77,0.684	0.724,0.859,1.0,0.824,1.0	-0.155
	DNAJB11	DnaJ heat shock protein family (Hsp40) member B11	chr1	-	198693788	198694205	198691730	198691887	198697457	198697628	55	38	46	46	5	3	0	9	38	68	58	76	57	0	0	1	0	0	518	259	1.99253e-08	1.49074e-05	0.846,0.864,1.0,0.719	1.0,1.0,0.967,1.0,1.0	-0.136
	DNM3	dynamin 3	chr12	+	37972370	37972415	37943966	37944187	37973524	37973816	0	1	2	0	5	3	4	3	3	1	6	1	3	4	6	3	2	5	304	259	0.000291869	0.0236783	0.0,0.221,0.299,0.0	0.39,0.124,0.63,0.299,0.338	-0.226
	DOCK3	dedicator of cytokinesis 3	chr19	-	49412975	49413080	49410786	49410885	49415480	49415608	21	39	48	23	3	5	10	5	26	43	19	24	11	3	2	0	2	0	364	259	0.000327239	0.0262317	0.833,0.847,0.774,0.766	0.86,0.939,1.0,0.895,1.0	-0.134
	DUS4L	dihydrouridine synthase 4 like	chr4	+	48586018	48586194	48583938	48584060	48587196	48587319	24	6	29	20	3	5	6	0	15	20	8	15	9	0	0	0	1	0	435	259	6.88555e-07	0.000257577	0.826,0.417,0.742,1.0	1.0,1.0,1.0,0.899,1.0	-0.234
	DUS4L	dihydrouridine synthase 4 like	chr4	+	48586018	48586136	48583938	48584060	48587196	48587319	49	16	38	29	3	5	6	0	30	28	26	26	18	0	0	0	1	0	377	259	1.64244e-06	0.000502698	0.918,0.687,0.813,1.0	1.0,1.0,1.0,0.947,1.0	-0.135
	DZIP3	DAZ interacting zinc finger protein 3	chr1	+	171716223	171716325	171713908	171713996	171720206	171720332	93	85	83	79	12	8	8	8	68	79	40	60	57	18	39	20	9	10	361	259	3.07386e-05	0.00459953	0.848,0.884,0.882,0.876	0.73,0.592,0.589,0.827,0.804	0.164
	EFCAB9	EF-hand calcium binding domain 9	chr16	-	4019425	4019538	4017105	4018419	4021817	4023762	7	1	4	3	0	1	0	0	0	3	4	0	1	2	3	0	2	6	372	259	1.2087e-08	9.8652e-06	1.0,0.41,1.0,1.0	0.0,0.41,1.0,0.0,0.104	0.55
	ELN	elastin	chr24	-	33193961	33194021	33193641	33193692	33195315	33195387	60	80	37	52	67	54	29	47	49	44	30	50	19	24	24	0	0	20	319	259	0.00047735	0.0343419	0.421,0.546,0.509,0.473	0.624,0.598,1.0,1.0,0.435	-0.244
	EML5	EMAP like 5	chr7	-	97124862	97125051	97124534	97124707	97127223	97127338	28	22	26	44	4	3	4	5	25	43	26	73	37	2	3	0	2	0	448	259	0.000246096	0.0206491	0.802,0.809,0.79,0.836	0.878,0.892,1.0,0.955,1.0	-0.136
	F2	coagulation factor II, thrombin	chr15	+	74790547	74790674	74790271	74790471	74791677	74791845	5	6	14	7	5	2	1	0	18	31	6	16	4	0	0	0	1	0	386	259	0.000182315	0.0170502	0.402,0.668,0.904,1.0	1.0,1.0,1.0,0.915,1.0	-0.239
	FAM13B	family with sequence similarity 13 member B	chr5	-	46720486	46720582	46718347	46718431	46720810	46720894	124	153	202	99	34	49	45	34	115	135	69	106	98	52	45	35	57	48	355	259	0.000628407	0.0426196	0.727,0.695,0.766,0.68	0.617,0.686,0.59,0.576,0.598	0.104
	FAM76B	family with sequence similarity 76 member B	chr15	+	13962174	13962232	13961626	13961707	13962352	13962488	28	46	26	27	19	19	27	17	24	22	4	22	21	40	53	29	32	24	317	259	3.76375e-05	0.00514583	0.546,0.664,0.44,0.565	0.329,0.253,0.101,0.36,0.417	0.262
	FBXO10	F-box protein 10	chr2	+	50954786	50955377	50937305	50937397	50958219	50959041	19	7	7	15	0	0	0	0	12	21	8	6	14	0	2	0	5	2	518	259	0.000527832	0.0371191	1.0,1.0,1.0,1.0	1.0,0.84,1.0,0.375,0.778	0.201
	FBXO38	F-box protein 38	chr5	+	57281131	57281641	57279412	57279592	57286956	57287057	119	72	96	89	7	8	8	21	58	130	74	88	88	2	5	1	7	4	518	259	0.000384063	0.02964	0.895,0.818,0.857,0.679	0.935,0.929,0.974,0.863,0.917	-0.111
	FGFR2	fibroblast growth factor receptor 2	chr22	-	40380766	40380911	40378504	40378707	40382360	40382508	10	7	4	10	11	2	10	6	23	18	17	12	22	0	9	0	1	3	404	259	2.39591e-05	0.0037887	0.368,0.692,0.204,0.517	1.0,0.562,1.0,0.885,0.825	-0.409
	FRYL	FRY like transcription coactivator	chr6	-	67246939	67247014	67199800	67200000	67250861	67250991	8	5	13	8	10	9	12	16	3	5	1	4	4	9	18	16	15	21	334	259	0.00027813	0.0227289	0.383,0.301,0.457,0.279	0.205,0.177,0.046,0.171,0.129	0.209
	FXYD5	FXYD domain containing ion transport regulator 5	chr14	+	44874399	44874519	44873634	44873864	44874608	44874669	38	48	45	43	18	26	22	22	30	25	33	37	24	42	26	39	27	28	379	259	5.80529e-05	0.00710725	0.591,0.558,0.583,0.572	0.328,0.397,0.366,0.484,0.369	0.187
	GAPVD1	GTPase activating protein and VPS9 domains 1	chr3	-	10596008	10596089	10592521	10592644	10597081	10597169	39	45	47	70	16	14	18	17	60	76	39	48	37	43	40	28	26	25	340	259	0.000444667	0.0329935	0.65,0.71,0.665,0.758	0.515,0.591,0.515,0.584,0.53	0.149
	GLIS3	GLIS family zinc finger 3	chr2	-	71944754	71944962	71937277	71938403	72094465	72094952	13	1	11	4	5	2	2	1	4	14	1	9	7	0	0	0	3	0	467	259	7.70916e-06	0.00175965	0.59,0.217,0.753,0.689	1.0,1.0,1.0,0.625,1.0	-0.363
	GLS	glutaminase	chr2	+	192114648	192114820	192111737	192111796	192119375	192119408	35	40	47	41	49	50	69	37	29	37	21	32	27	50	92	85	82	76	431	259	8.60161e-06	0.00190152	0.3,0.325,0.29,0.4	0.258,0.195,0.129,0.19,0.176	0.139
	GON4L	gon-4 like	chr1	-	104338549	104338707	104338091	104338236	104339897	104340073	52	27	29	22	0	5	1	7	34	34	27	14	27	0	1	1	0	0	417	259	1.00664e-05	0.00206921	1.0,0.77,0.947,0.661	1.0,0.955,0.944,1.0,1.0	-0.135
	GPBP1	GC-rich promoter binding protein 1	chr16	-	22095493	22095553	22087963	22088148	22096598	22096665	299	278	259	375	90	136	158	113	180	304	149	195	138	148	230	100	177	141	319	259	4.00554e-07	0.000165977	0.73,0.624,0.571,0.729	0.497,0.518,0.547,0.472,0.443	0.168
	GRHL1	grainyhead like transcription factor 1	chr3	+	18973910	18973987	18972468	18972856	18975397	18975554	3	0	0	1	6	3	3	2	1	2	3	3	2	4	0	4	0	0	336	259	6.40327e-05	0.00753126	0.278,0.0,0.0,0.278	0.162,1.0,0.366,1.0,1.0	-0.567
	GRIP1	glutamate receptor interacting protein 1	chr3	+	153063619	153063775	153055696	153055866	153064444	153064600	1	10	4	5	0	1	1	0	16	5	1	4	2	3	1	1	9	0	415	259	4.55285e-05	0.00588648	1.0,0.862,0.714,1.0	0.769,0.757,0.384,0.217,1.0	0.269
	GSN	gelsolin	chr2	-	2212681	2212752	2211200	2211379	2229751	2229842	105	55	73	73	47	24	39	37	75	53	40	54	68	63	45	38	51	39	330	259	0.000633125	0.0426315	0.637,0.643,0.595,0.608	0.483,0.48,0.452,0.454,0.578	0.131
	HAUS5	HAUS augmin like complex subunit 5	chr14	+	45350785	45350891	45350205	45350230	45350970	45351130	57	57	55	65	5	19	8	7	83	74	70	61	78	3	2	3	3	1	365	259	2.26661e-07	0.000105257	0.89,0.68,0.83,0.868	0.952,0.963,0.943,0.935,0.982	-0.138
	HK3	hexokinase 3	chr5	-	35779994	35780094	35777803	35777987	35780261	35780357	25	13	28	20	0	1	1	0	17	10	18	14	15	2	3	2	0	3	359	259	0.000691155	0.0456139	1.0,0.904,0.953,1.0	0.86,0.706,0.867,1.0,0.783	0.121
	HMGXB4	HMG-box containing 4	chr3	+	178344999	178345114	178344813	178344892	178345677	178346636	37	31	33	33	31	21	30	28	17	22	9	20	11	26	42	28	28	31	374	259	1.81191e-05	0.00313552	0.453,0.506,0.432,0.449	0.312,0.266,0.182,0.331,0.197	0.202
	HNRNPC	heterogeneous nuclear ribonucleoprotein C	chr7	+	23094723	23094768	23093961	23094108	23118177	23118455	117	74	147	88	0	0	0	27	129	163	37	70	105	51	28	27	0	24	304	259	6.74215e-06	0.00159292	1.0,1.0,1.0,0.735	0.683,0.832,0.539,1.0,0.788	0.165
	HNRNPC	heterogeneous nuclear ribonucleoprotein C	chr7	+	23098732	23099961	23093961	23094108	23118177	23118455	240	216	186	226	0	0	0	27	133	197	159	134	122	51	28	27	0	24	518	259	2.51007e-08	1.73349e-05	1.0,1.0,1.0,0.807	0.566,0.779,0.746,1.0,0.718	0.19
	HPS5	HPS5 biogenesis of lysosomal organelles complex 2 subunit 2	chr21	+	25649677	25649788	25641706	25641854	25650645	25650809	12	6	10	11	0	4	3	2	11	14	10	11	19	0	0	0	0	0	370	259	1.47362e-05	0.00264603	1.0,0.512,0.7,0.794	1.0,1.0,1.0,1.0,1.0	-0.249
	HPS5	HPS5 biogenesis of lysosomal organelles complex 2 subunit 2	chr21	+	25649677	25649770	25641706	25641854	25650645	25650809	11	10	14	22	0	4	3	2	4	10	7	8	14	0	0	0	0	0	352	259	0.00010668	0.011402	1.0,0.648,0.774,0.89	1.0,1.0,1.0,1.0,1.0	-0.172
	HPS5	HPS5 biogenesis of lysosomal organelles complex 2 subunit 2	chr21	+	25649677	25649809	25641706	25641854	25650645	25650809	36	17	21	30	0	4	3	2	23	27	28	21	35	0	0	0	0	0	391	259	0.000739176	0.0476291	1.0,0.738,0.823,0.909	1.0,1.0,1.0,1.0,1.0	-0.133
	HSPB11	heat shock protein family B (small) member 11	chr1	-	28152927	28152971	28150374	28150529	28156455	28156524	74	86	48	45	14	8	6	2	46	52	50	38	52	14	24	9	12	21	303	259	1.81607e-05	0.00313552	0.819,0.902,0.872,0.951	0.737,0.649,0.826,0.73,0.679	0.162
	IFT88	intraflagellar transport 88	chr10	-	36070094	36070197	36066703	36066935	36071404	36071509	27	29	35	31	7	3	0	3	33	42	15	34	18	0	0	0	0	0	362	259	1.35667e-06	0.000429889	0.734,0.874,1.0,0.881	1.0,1.0,1.0,1.0,1.0	-0.128
	IKZF1	IKAROS family zinc finger 1	chr4	-	5473089	5473350	5466841	5467009	5518367	5518487	12	3	9	4	2	3	4	2	7	2	14	19	6	1	0	2	1	0	518	259	1.26608e-05	0.00238466	0.75,0.333,0.529,0.5	0.778,1.0,0.778,0.905,1.0	-0.364
	JCHAIN	joining chain of multimeric IgA and IgM	chr6	-	85584615	85584742	85580080	85580161	85615196	85615269	27	155	297	32	17	21	4	18	178	62	179	194	45	14	10	4	0	3	386	259	0.00069266	0.0456139	0.516,0.832,0.98,0.544	0.895,0.806,0.968,1.0,0.91	-0.198
	KIAA0391	NA	chr18	+	44237866	44237981	44237443	44237521	44238302	44239568	3	6	8	2	0	2	5	2	10	4	8	12	6	0	1	1	0	1	374	259	6.08819e-05	0.00728856	1.0,0.675,0.526,0.409	1.0,0.735,0.847,1.0,0.806	-0.225
	KIF27	kinesin family member 27	chr2	+	35631903	35632063	35631399	35631562	35638247	35638632	4	3	3	0	1	4	4	3	1	4	1	2	2	0	1	0	0	1	419	259	1.51063e-07	8.30355e-05	0.712,0.317,0.317,0.0	1.0,0.712,1.0,1.0,0.553	-0.516
	KIF27	kinesin family member 27	chr2	+	35651848	35652792	35638247	35638632	35663884	35664091	2	1	2	1	0	0	2	0	1	5	2	3	5	7	0	7	1	0	518	259	0.000386093	0.0297115	1.0,1.0,0.333,1.0	0.067,1.0,0.125,0.6,1.0	0.275
	KPNA1	karyopherin subunit alpha 1	chr1	-	185000261	185000384	184995307	184995439	185003423	185003518	37	32	28	16	84	51	63	69	6	21	15	23	14	75	99	62	77	65	382	259	0.000250639	0.0209	0.23,0.298,0.232,0.136	0.051,0.126,0.141,0.168,0.127	0.101
	LCORL	ligand dependent nuclear receptor corepressor like	chr6	-	37277395	37282206	37257133	37259013	37290238	37290332	10	11	9	13	0	2	1	1	8	8	8	15	8	1	6	7	3	2	518	259	0.000383527	0.02964	1.0,0.733,0.818,0.867	0.8,0.4,0.364,0.714,0.667	0.265
	LOC101102824	translational activator of cytochrome c oxidase 1	chr11	+	47274885	47275017	47273297	47273404	47275690	47275868	13	18	24	36	0	11	0	3	19	35	12	22	18	0	0	2	0	0	391	259	4.55381e-05	0.00588648	1.0,0.52,1.0,0.888	1.0,1.0,0.799,1.0,1.0	-0.108
	LOC101103089	NA	chr14	+	56573098	56573216	56571527	56572653	56574941	56575149	19	9	9	21	0	0	1	0	12	15	2	6	6	1	8	3	2	2	377	259	5.82245e-08	3.48493e-05	1.0,1.0,0.861,1.0	0.892,0.563,0.314,0.673,0.673	0.342
	LOC101103089	NA	chr14	+	56573170	56573216	56571527	56572653	56574941	56575149	11	10	4	18	0	0	1	0	12	8	1	8	3	1	8	3	2	2	305	259	1.71741e-07	9.06994e-05	1.0,1.0,0.773,1.0	0.911,0.459,0.221,0.773,0.56	0.358
	LOC101103343	carcinoembryonic antigen-related cell adhesion molecule 1	chr14	+	49771635	49771914	49770068	49770304	49776248	49776378	82	77	34	60	1	1	0	0	28	44	51	35	58	3	0	3	3	7	518	259	6.41828e-06	0.00154456	0.976,0.975,1.0,1.0	0.824,1.0,0.895,0.854,0.806	0.112
	LOC101104012	centrin-4	chr17	+	34623094	34623235	34622171	34622783	34624104	34624233	3	1	4	2	2	2	3	0	1	8	4	5	4	1	0	0	0	0	400	259	3.91053e-05	0.00531951	0.493,0.245,0.463,1.0	0.393,1.0,1.0,1.0,1.0	-0.328
	LOC101104012	centrin-4	chr17	+	34623094	34623235	34621843	34621946	34624104	34624233	3	1	4	2	50	10	27	36	1	7	7	9	4	12	40	0	0	18	400	259	0.000721307	0.0468137	0.037,0.061,0.088,0.035	0.051,0.102,1.0,1.0,0.126	-0.401
	LOC101107157	NA	chr1	-	104338549	104338707	104338091	104338236	104339897	104340073	52	27	29	22	0	5	1	7	34	34	27	14	27	0	1	1	0	0	417	259	1.00664e-05	0.00206921	1.0,0.77,0.947,0.661	1.0,0.955,0.944,1.0,1.0	-0.135
	LOC101107891	NA	chr14	-	57294068	57294148	57292773	57292856	57301605	57301664	33	22	26	27	1	0	3	1	27	15	9	17	8	2	9	2	5	1	339	259	0.000108125	0.0115108	0.962,1.0,0.869,0.954	0.912,0.56,0.775,0.722,0.859	0.181
	LOC101109476	zinc finger protein 616-like	chr14	+	57558381	57558508	57553533	57553622	57564395	57565718	7	9	17	19	5	1	4	8	7	29	8	16	18	1	1	0	3	1	386	259	0.000149491	0.0145357	0.484,0.858,0.74,0.614	0.824,0.951,1.0,0.782,0.924	-0.222
	LOC101109495	NA	chr21	+	43078004	43078160	43077580	43077717	43078249	43078324	83	78	73	125	0	0	0	77	102	75	52	53	61	0	0	0	0	0	415	259	0.000458049	0.0336161	1.0,1.0,1.0,0.503	1.0,1.0,1.0,1.0,1.0	-0.124
	LOC101109728	ankyrin repeat domain-containing protein 26-like	chr13	-	16537608	16537776	16534548	16534718	16539619	16540148	13	17	20	13	0	8	2	0	10	18	20	20	24	0	0	3	0	0	427	259	0.0002218	0.0195105	1.0,0.563,0.858,1.0	1.0,1.0,0.802,1.0,1.0	-0.105
	LOC101110593	RE1-silencing transcription factor-like	chr6	+	72117627	72117743	72116448	72116653	72122905	72123809	13	20	14	16	0	3	2	5	35	24	19	45	20	0	2	0	0	0	375	259	2.13907e-05	0.00351302	1.0,0.822,0.829,0.688	1.0,0.892,1.0,1.0,1.0	-0.144
	LOC101111334	NA	chr1	-	19883699	19883833	19882953	19883473	19884144	19884245	11	1	3	15	10	0	1	0	10	5	2	4	4	0	0	0	1	0	393	259	0.000716335	0.0467062	0.42,1.0,0.664,1.0	1.0,1.0,1.0,0.725,1.0	-0.174
	LOC101111334	NA	chr1	-	19884144	19884245	19882953	19883473	19884549	19884617	17	3	2	2	0	0	0	0	6	3	1	1	1	0	0	6	0	11	360	259	0.000226891	0.0195868	1.0,1.0,1.0,1.0	1.0,1.0,0.107,1.0,0.061	0.366
	LOC101111334	NA	chr1	-	19883705	19883833	19882953	19883473	19884144	19884245	17	1	7	18	10	0	1	0	12	8	5	12	8	0	0	0	1	0	387	259	0.000135407	0.0134083	0.532,1.0,0.824,1.0	1.0,1.0,1.0,0.889,1.0	-0.139
	LOC101114548	NA	chr14	+	56573170	56573216	56571527	56572653	56574941	56575149	11	10	4	18	0	0	1	0	12	8	1	8	3	1	8	3	2	2	305	259	1.71741e-07	9.06994e-05	1.0,1.0,0.773,1.0	0.911,0.459,0.221,0.773,0.56	0.358
	LOC101114548	NA	chr14	+	56573098	56573216	56571527	56572653	56574941	56575149	19	9	9	21	0	0	1	0	12	15	2	6	6	1	8	3	2	2	377	259	5.82245e-08	3.48493e-05	1.0,1.0,0.861,1.0	0.892,0.563,0.314,0.673,0.673	0.342
	LOC101115083	glutathione S-transferase omega-1-like	chr22	+	23850281	23850388	23846833	23846932	23851154	23852694	219	148	142	216	73	41	36	75	257	297	214	209	192	28	14	10	32	27	366	259	1.77636e-15	7.97407e-12	0.68,0.719,0.736,0.671	0.867,0.938,0.938,0.822,0.834	-0.178
	LOC101116273	glutathione S-transferase omega-1-like	chr22	+	23850281	23850388	23846833	23846932	23851154	23852694	219	148	142	216	73	41	36	75	257	297	214	209	192	28	14	10	32	27	366	259	1.77636e-15	7.97407e-12	0.68,0.719,0.736,0.671	0.867,0.938,0.938,0.822,0.834	-0.178
	LOC101117125	NA	chr22	+	18470375	18470428	18463278	18464517	18471835	18471943	10	5	6	21	5	0	0	5	2	9	7	6	2	0	0	0	0	0	312	259	2.32497e-05	0.00370538	0.624,1.0,1.0,0.777	1.0,1.0,1.0,1.0,1.0	-0.15
	LOC101117786	vitamin D 25-hydroxylase	chr15	+	37380626	37380768	37371962	37372218	37394193	37394826	19	23	15	14	10	2	0	7	20	16	4	17	12	0	1	0	0	0	401	259	4.56646e-08	2.8603e-05	0.551,0.881,1.0,0.564	1.0,0.912,1.0,1.0,1.0	-0.233
	LOC101120408	NA	chr5	+	77066869	77066952	77066009	77066314	77127559	77127769	4	5	4	5	6	4	0	3	2	3	6	2	2	1	0	0	0	0	342	259	5.55209e-08	3.39864e-05	0.335,0.486,1.0,0.558	0.602,1.0,1.0,1.0,1.0	-0.326
	LOC101120889	arylamine N-acetyltransferase 1	chr26	-	37486022	37486355	37481084	37481165	37487338	37487563	3	2	13	4	4	4	3	3	0	2	0	0	2	5	2	5	2	1	518	259	3.95163e-05	0.00534841	0.273,0.2,0.684,0.4	0.0,0.333,0.0,0.0,0.5	0.223
	LOC101121769	phosphatidylcholine translocator ABCB4	chr4	-	32779317	32779464	32759775	32759900	32783106	32783262	28	54	30	18	0	0	4	0	0	11	6	6	26	12	1	0	7	7	406	259	4.12373e-06	0.00108891	1.0,1.0,0.827,1.0	0.0,0.875,1.0,0.354,0.703	0.37
	LOC101122210	uncharacterized LOC101122210	chr14	+	46341528	46341593	46340472	46340756	46350222	46350311	3	2	3	5	0	0	0	1	4	5	6	10	9	0	16	0	0	9	324	259	0.000236819	0.0200657	1.0,1.0,1.0,0.8	1.0,0.2,1.0,1.0,0.444	0.221
	LOC105601953	uncharacterized LOC105601953	chr14	+	56362973	56363093	56361407	56361526	56363288	56363550	16	1	1	9	32	24	20	23	1	1	0	3	0	20	18	26	31	23	379	259	9.14821e-07	0.000307459	0.255,0.028,0.033,0.211	0.033,0.037,0.0,0.062,0.0	0.105
	LOC105602881	uncharacterized LOC105602881	chr17	-	54945127	54945231	54943292	54943497	54946197	54946359	55	16	11	34	16	39	18	13	1	13	11	7	0	40	39	23	20	25	363	259	1.42438e-05	0.00262769	0.71,0.226,0.304,0.651	0.018,0.192,0.254,0.2,0.0	0.34
	LOC105603554	uncharacterized LOC105603554	chr19	-	52329292	52329575	52327475	52327538	52348972	52349028	17	15	6	1	0	0	0	1	10	8	4	10	2	0	1	4	7	0	518	259	0.000226432	0.0195868	1.0,1.0,1.0,0.333	1.0,0.8,0.333,0.417,1.0	0.123
	LOC105604146	uncharacterized LOC105604146	chr21	+	48384154	48384231	48381715	48381831	48384343	48384471	0	3	1	0	4	0	0	4	0	4	5	4	5	1	0	0	0	1	336	259	0.000224134	0.0195636	0.0,1.0,1.0,0.0	0.0,1.0,1.0,1.0,0.794	-0.259
	LOC105604146	uncharacterized LOC105604146	chr21	+	48381946	48384231	48381715	48381831	48384343	48384471	0	4	4	1	4	0	0	4	4	7	4	5	5	1	0	0	0	1	518	259	0.000165634	0.0158761	0.0,1.0,1.0,0.111	0.667,1.0,1.0,1.0,0.714	-0.348
	LOC105605453	uncharacterized LOC105605453	chrX	+	48310479	48310615	48298070	48298167	48314997	48315043	3	10	2	11	2	0	4	2	0	5	1	0	2	3	4	4	5	3	395	259	0.00042352	0.0320226	0.496,1.0,0.247,0.783	0.0,0.45,0.141,0.0,0.304	0.452
	LOC105605616	NA	chrX	-	112521653	112521762	112515334	112515747	112521979	112522089	9	4	8	5	1	1	0	0	6	4	1	5	1	1	2	3	3	2	368	259	1.07376e-06	0.00035269	0.864,0.738,1.0,1.0	0.809,0.585,0.19,0.54,0.26	0.424
	LOC105605616	NA	chrX	-	112518831	112521762	112515500	112515747	112521979	112522089	11	4	8	5	1	1	0	0	8	7	3	8	4	1	2	3	3	2	518	259	4.34666e-06	0.0011257	0.846,0.667,1.0,1.0	0.8,0.636,0.333,0.571,0.5	0.31
	LOC105605616	NA	chrX	-	112518663	112521590	112514596	112515747	112521979	112522089	16	17	13	16	1	1	0	0	12	26	13	13	16	1	2	3	3	2	518	259	0.000167581	0.0159492	0.889,0.895,1.0,1.0	0.857,0.867,0.684,0.684,0.8	0.168
	LOC105605616	NA	chrX	-	112520892	112521590	112515334	112515747	112521979	112522089	15	19	13	15	1	1	0	0	12	24	14	13	16	1	2	3	3	2	518	259	0.000155926	0.0150527	0.882,0.905,1.0,1.0	0.857,0.857,0.7,0.684,0.8	0.167
	LOC105605616	NA	chrX	-	112518831	112521590	112515500	112515747	112521979	112522089	17	17	13	15	1	1	0	0	13	27	14	15	19	1	2	3	3	2	518	259	0.000244514	0.0205805	0.895,0.895,1.0,1.0	0.867,0.871,0.7,0.714,0.826	0.152
	LOC105605978	tumor necrosis factor receptor superfamily member 26-like	chrUn_NW_014641849v1	+	21903	22741	21204	21319	22779	22854	1	6	0	3	2	8	9	9	0	1	0	0	2	13	6	4	13	7	518	259	0.000426682	0.0321013	0.2,0.273,0.0,0.143	0.0,0.077,0.0,0.0,0.125	0.114
	LOC105606646	uncharacterized LOC105606646	chr18	+	64478976	64479060	64478107	64478180	64479640	64479725	45	21	0	66	0	0	4	0	11	33	0	0	0	0	0	8	6	6	343	259	0.000548955	0.0382056	1.0,1.0,0.0,1.0	1.0,1.0,0.0,0.0,0.0	0.35
	LOC105606646	uncharacterized LOC105606646	chr18	+	64476663	64477226	64474922	64475014	64478107	64478180	27	6	1	22	0	0	0	0	5	16	5	7	2	0	2	3	1	2	518	259	0.000350169	0.0276582	1.0,1.0,1.0,1.0	1.0,0.8,0.455,0.778,0.333	0.327
	LOC105609426	zinc finger protein 891	chr5	-	12015103	12015190	12010571	12010660	12018584	12018779	7	2	0	1	1	1	2	2	5	1	5	4	1	1	0	0	2	0	346	259	0.000256263	0.0213031	0.84,0.6,0.0,0.272	0.789,1.0,1.0,0.6,1.0	-0.45
	LOC105611014	uncharacterized LOC105611014	chr3	-	132084056	132084243	132079060	132079961	132084339	132084817	4	10	12	10	1	0	9	9	3	11	14	9	13	1	1	0	0	2	446	259	4.36247e-05	0.0057321	0.699,1.0,0.436,0.392	0.635,0.865,1.0,1.0,0.791	-0.226
	LOC105613405	uncharacterized LOC105613405	chr14	+	57558381	57558508	57553533	57553622	57564395	57565718	7	9	17	19	5	1	4	8	7	29	8	16	18	1	1	0	3	1	386	259	0.000149491	0.0145357	0.484,0.858,0.74,0.614	0.824,0.951,1.0,0.782,0.924	-0.222
	LOC105615111	uncharacterized LOC105615111	chr1	+	77504928	77504978	77486942	77487096	77522660	77522716	7	8	0	3	0	0	3	4	0	0	0	0	0	3	3	1	4	4	309	259	1.77436e-09	1.91162e-06	1.0,1.0,0.0,0.386	0.0,0.0,0.0,0.0,0.0	0.597
	LOC105615174	NA	chr4	+	112126273	112126428	112124834	112125506	112126753	112127033	20	22	17	14	4	0	7	6	20	27	13	17	12	4	0	0	0	0	414	259	9.69392e-06	0.00200843	0.758,1.0,0.603,0.593	0.758,1.0,1.0,1.0,1.0	-0.213
	LOC105616883	L-xylulose reductase	chr14	-	46565941	46566292	46557944	46558031	46567725	46567776	0	1	0	0	5	3	6	3	6	8	6	2	2	7	4	6	6	4	518	259	1.00448e-07	5.75629e-05	0.0,0.143,0.0,0.0	0.3,0.5,0.333,0.143,0.2	-0.259
	LOC106990850	NA	chr1	+	77504928	77504978	77486942	77487096	77522660	77522716	7	8	0	3	0	0	3	4	0	0	0	0	0	3	3	1	4	4	309	259	1.77436e-09	1.91162e-06	1.0,1.0,0.0,0.386	0.0,0.0,0.0,0.0,0.0	0.597
	LOC106991125	NA	chr4	-	32779317	32779464	32759775	32759900	32783106	32783262	28	54	30	18	0	0	4	0	0	11	6	6	26	12	1	0	7	7	406	259	4.12373e-06	0.00108891	1.0,1.0,0.827,1.0	0.0,0.875,1.0,0.354,0.703	0.37
	LOC106991533	NA	chr13	+	71565233	71565501	71564413	71564561	71565847	71565972	134	176	335	314	40	24	39	48	31	84	31	103	62	26	29	14	38	23	518	259	4.053e-06	0.00108083	0.626,0.786,0.811,0.766	0.373,0.592,0.525,0.575,0.574	0.219
	LYAR	Ly1 antibody reactive	chr6	+	104307957	104308139	104300024	104300161	104314542	104314954	10	7	11	7	1	2	7	4	6	12	17	7	27	0	1	0	0	0	441	259	8.95317e-10	1.09611e-06	0.855,0.673,0.48,0.507	1.0,0.876,1.0,1.0,1.0	-0.346
	LYAR	Ly1 antibody reactive	chr6	+	104308054	104308139	104300024	104300161	104314542	104314954	10	1	3	5	1	2	7	4	1	3	2	3	1	0	1	0	0	0	344	259	1.66381e-08	1.28038e-05	0.883,0.273,0.244,0.485	1.0,0.693,1.0,1.0,1.0	-0.467
	MARCH7	NA	chr2	-	148840476	148840525	148836788	148837906	148841933	148842047	183	144	217	174	19	35	28	21	110	91	140	103	90	42	97	35	43	39	308	259	4.43745e-08	2.8603e-05	0.89,0.776,0.867,0.874	0.688,0.441,0.771,0.668,0.66	0.206
	MCTP1	multiple C2 and transmembrane domain containing 1	chr5	-	91524786	91524864	91518516	91518687	91530464	91530524	8	4	5	4	4	5	10	9	8	7	6	11	7	2	1	1	5	3	337	259	0.000593824	0.0404913	0.606,0.381,0.278,0.255	0.755,0.843,0.822,0.628,0.642	-0.358
	MFSD8	major facilitator superfamily domain containing 8	chr17	+	29496032	29496088	29495168	29495313	29499790	29499899	25	20	20	22	6	9	10	3	19	18	19	9	16	2	0	0	1	0	315	259	4.53319e-09	4.10522e-06	0.774,0.646,0.622,0.858	0.887,1.0,1.0,0.881,1.0	-0.229
	MLF1	myeloid leukemia factor 1	chr1	-	226867202	226867244	226862831	226862915	226873952	226874100	23	6	2	22	69	41	82	40	31	43	21	23	22	32	79	21	27	30	301	259	1.5084e-06	0.000472411	0.223,0.112,0.021,0.321	0.455,0.319,0.462,0.423,0.387	-0.24
	MOK	MOK protein kinase	chr18	-	65668110	65668200	65658958	65659037	65681803	65681918	4	11	3	2	5	6	11	0	1	8	6	1	4	2	0	0	0	0	349	259	1.30166e-06	0.000417367	0.373,0.576,0.168,1.0	0.271,1.0,1.0,1.0,1.0	-0.325
	MORN4	MORN repeat containing 4	chr22	-	17995551	17995590	17995225	17995318	18002814	18002913	13	11	15	16	1	4	7	0	1	10	3	3	5	15	7	2	3	2	298	259	0.00057136	0.0393581	0.919,0.705,0.651,1.0	0.055,0.554,0.566,0.465,0.685	0.354
	MORN4	MORN repeat containing 4	chr22	-	17995551	17995590	17995225	17995318	18000355	18000487	65	43	54	49	0	4	10	0	18	46	24	39	40	30	3	8	5	9	298	259	0.000348887	0.027638	1.0,0.903,0.824,1.0	0.343,0.93,0.723,0.871,0.794	0.2
	MPPE1	metallophosphoesterase 1	chr23	-	43049558	43049666	43044766	43044907	43052006	43052069	111	108	77	105	3	2	2	4	44	115	30	61	55	8	5	11	3	12	367	259	1.89816e-06	0.000555707	0.963,0.974,0.965,0.949	0.795,0.942,0.658,0.935,0.764	0.144
	MYSM1	Myb like, SWIRM and MPN domains 1	chr1	-	33095942	33095966	33091801	33091900	33096056	33096134	6	3	3	2	2	0	8	7	9	3	2	3	2	0	0	1	0	1	283	259	9.24638e-07	0.000307459	0.733,1.0,0.256,0.207	1.0,1.0,0.647,1.0,0.647	-0.31
	MYSM1	Myb like, SWIRM and MPN domains 1	chr1	-	33094751	33094830	33091801	33091900	33096056	33096134	29	18	20	14	2	0	8	7	13	19	11	27	9	0	0	1	0	1	338	259	8.94581e-07	0.000304996	0.917,1.0,0.657,0.605	1.0,1.0,0.894,1.0,0.873	-0.159
	NAP1L4	nucleosome assembly protein 1 like 4	chr21	+	47799409	47799447	47797566	47797623	47802283	47803232	148	106	79	159	222	143	204	179	68	103	57	78	63	185	267	158	199	157	297	259	0.000226266	0.0195868	0.368,0.393,0.252,0.436	0.243,0.252,0.239,0.255,0.259	0.113
	NAT9	N-acetyltransferase 9 (putative)	chr11	+	55567015	55567202	55566653	55566797	55567296	55567434	9	23	17	13	3	1	1	3	22	34	9	25	7	0	0	1	1	0	446	259	0.000435656	0.0326851	0.635,0.93,0.908,0.716	1.0,1.0,0.839,0.936,1.0	-0.158
	NFYC	nuclear transcription factor Y subunit gamma	chr1	+	15004658	15004764	15003556	15003880	15021094	15021207	7	21	10	14	2	4	2	1	15	8	3	9	5	0	2	0	0	1	365	259	0.000664722	0.0443159	0.713,0.788,0.78,0.909	1.0,0.739,1.0,1.0,0.78	-0.106
	NLRC5	NLR family CARD domain containing 5	chr14	+	24456837	24456921	24455390	24455474	24457305	24457389	22	3	8	9	2	0	6	3	4	4	16	5	6	0	0	1	0	0	343	259	2.08965e-06	0.000605191	0.893,1.0,0.502,0.694	1.0,1.0,0.924,1.0,1.0	-0.213
	NMI	N-myc and STAT interactor	chr2	+	157073388	157073462	157068328	157068964	157076896	157076986	22	30	42	33	14	6	12	17	25	17	46	27	32	2	5	6	2	1	333	259	6.34038e-05	0.00749	0.55,0.795,0.731,0.602	0.907,0.726,0.856,0.913,0.961	-0.203
	NMI	N-myc and STAT interactor	chr2	+	157073324	157073462	157068328	157068964	157076896	157076986	16	21	35	27	14	6	12	17	24	23	42	25	23	2	5	6	2	1	397	259	8.18676e-06	0.00185296	0.427,0.695,0.656,0.509	0.887,0.75,0.82,0.891,0.938	-0.285
	NMRAL1	NmrA like redox sensor 1	chr24	-	3631750	3631941	3630474	3630733	3633063	3633313	43	143	129	52	24	0	0	25	151	136	91	130	94	0	0	0	0	0	450	259	2.45437e-08	1.73349e-05	0.508,1.0,1.0,0.545	1.0,1.0,1.0,1.0,1.0	-0.237
	NMRK1	nicotinamide riboside kinase 1	chr2	+	61249597	61249634	61248753	61249008	61254011	61254065	9	13	13	10	1	5	0	4	9	6	16	6	12	1	0	0	0	0	296	259	1.78142e-05	0.00311563	0.887,0.695,1.0,0.686	0.887,1.0,1.0,1.0,1.0	-0.16
	NOTCH4	notch receptor 4	chr20	+	26236051	26236124	26235641	26235861	26236227	26236366	16	18	14	26	6	1	1	3	18	17	8	11	8	0	0	0	2	0	332	259	6.64951e-06	0.00158494	0.675,0.934,0.916,0.871	1.0,1.0,1.0,0.811,1.0	-0.113
	NOVA1	NOVA alternative splicing regulator 1	chr18	-	35719797	35719913	35590087	35590254	35725321	35725533	4	6	0	2	8	15	18	14	0	2	1	0	0	11	12	16	10	5	375	259	9.42801e-05	0.010223	0.257,0.216,0.0,0.09	0.0,0.103,0.041,0.0,0.0	0.112
	NR2C2	nuclear receptor subfamily 2 group C member 2	chr19	-	57225985	57226098	57216023	57216107	57226986	57227425	4	0	3	4	5	5	4	1	2	0	0	0	1	2	1	3	2	4	372	259	7.90575e-05	0.00887223	0.358,0.0,0.343,0.736	0.41,0.0,0.0,0.0,0.148	0.248
	NR2C2	nuclear receptor subfamily 2 group C member 2	chr19	-	57225985	57226098	57157226	57157337	57226986	57227425	7	0	1	1	0	20	0	0	3	1	0	0	0	7	12	3	3	7	372	259	0.000367797	0.0287972	1.0,0.0,1.0,1.0	0.23,0.055,0.0,0.0,0.0	0.693
	NSMCE2	NSE2 (MMS21) homolog, SMC5-SMC6 complex SUMO ligase	chr9	-	27724196	27724280	27664355	27677747	27768099	27768253	8	5	3	8	0	0	0	4	4	10	6	4	4	3	9	1	5	3	343	259	0.000175747	0.0166675	1.0,1.0,1.0,0.602	0.502,0.456,0.819,0.377,0.502	0.369
	NUDT18	nudix hydrolase 18	chr2	+	43284643	43284857	43282943	43283726	43285226	43286354	13	29	39	35	6	3	11	0	31	20	25	29	18	1	3	0	0	0	473	259	1.09408e-05	0.00217922	0.543,0.841,0.66,1.0	0.944,0.785,1.0,1.0,1.0	-0.185
	PHF11	PHD finger protein 11	chr10	+	19387151	19387319	19386385	19386429	19387726	19387775	112	54	97	119	78	97	81	95	33	42	34	62	54	112	99	79	86	71	427	259	8.54653e-05	0.00935741	0.466,0.252,0.421,0.432	0.152,0.205,0.207,0.304,0.316	0.156
	PHTF2	putative homeodomain transcription factor 2	chr4	-	43349350	43349569	43341845	43341974	43354987	43355143	65	71	55	87	7	7	4	9	58	54	50	50	59	1	0	3	0	1	478	259	2.14045e-07	0.000104807	0.834,0.846,0.882,0.84	0.969,1.0,0.9,1.0,0.97	-0.117
	PHTF2	putative homeodomain transcription factor 2	chr4	-	43349350	43349525	43341845	43341974	43354987	43355143	44	52	28	50	7	7	4	9	32	31	27	27	36	1	0	3	0	1	434	259	7.54689e-07	0.000274687	0.79,0.816,0.807,0.768	0.95,1.0,0.843,1.0,0.956	-0.155
	PISD	phosphatidylserine decarboxylase	chr17	-	69756331	69756554	69754729	69754895	69771665	69771745	8	17	14	15	5	4	1	3	6	14	2	21	13	2	0	0	0	0	482	259	6.70651e-07	0.000254413	0.462,0.695,0.883,0.729	0.617,1.0,1.0,1.0,1.0	-0.231
	PKP4	plakophilin 4	chr2	-	150061198	150061295	149997748	149997861	150061417	150061554	2	4	2	4	0	0	0	0	2	5	1	2	1	26	0	0	47	0	356	259	9.10094e-06	0.00197681	1.0,1.0,1.0,1.0	0.053,1.0,1.0,0.03,1.0	0.383
	PLAG1	PLAG1 zinc finger	chr9	-	36060453	36060812	36051990	36059946	36063516	36063615	9	9	13	10	0	5	2	1	8	4	9	10	6	0	0	0	1	0	518	259	0.000116368	0.0122414	1.0,0.474,0.765,0.833	1.0,1.0,1.0,0.833,1.0	-0.199
	POLL	DNA polymerase lambda	chr22	-	21470099	21470394	21469777	21469940	21471115	21471256	53	53	70	55	7	0	8	8	72	44	35	75	63	4	0	0	1	3	518	259	0.000197193	0.018127	0.791,1.0,0.814,0.775	0.9,1.0,1.0,0.974,0.913	-0.112
	POLR2E	RNA polymerase II, I and III subunit E	chr5	-	40908495	40908576	40908081	40908140	40908922	40909038	596	619	679	543	364	14	8	317	653	804	587	712	488	14	17	9	13	6	340	259	3.43115e-07	0.000149056	0.555,0.971,0.985,0.566	0.973,0.973,0.98,0.977,0.984	-0.208
	POLR3F	RNA polymerase III subunit F	chr13	+	37609645	37609666	37609228	37609296	37609785	37609853	5	3	2	1	47	33	62	35	1	11	9	6	14	47	20	30	29	23	280	259	1.95843e-05	0.00331609	0.09,0.078,0.029,0.026	0.019,0.337,0.217,0.161,0.36	-0.163
	PPEF1	protein phosphatase with EF-hand domain 1	chrX	+	16200689	16200773	16174730	16174768	16204913	16205012	6	3	2	3	1	2	6	1	3	5	4	3	3	2	1	0	0	0	343	259	1.38856e-05	0.00257928	0.819,0.531,0.201,0.694	0.531,0.791,1.0,1.0,1.0	-0.303
	PRICKLE4	prickle planar cell polarity protein 4	chr20	+	15614561	15614874	15613029	15613436	15615448	15615592	4	1	6	8	6	3	1	3	0	4	0	1	0	1	8	2	2	4	518	259	0.000124844	0.0127433	0.25,0.143,0.75,0.571	0.0,0.2,0.0,0.2,0.0	0.348
	PRKDC	protein kinase, DNA-activated, catalytic subunit	chr9	-	32231275	32231483	32227389	32227568	32236612	32236740	18	29	21	44	0	2	4	3	24	33	17	20	43	0	0	0	0	0	467	259	0.000513956	0.0364287	1.0,0.889,0.744,0.891	1.0,1.0,1.0,1.0,1.0	-0.119
	PROM1	prominin 1	chr6	-	110507855	110507933	110504127	110507437	110508416	110508547	205	53	81	239	24	5	10	26	18	110	12	204	45	31	16	25	30	37	337	259	3.32324e-05	0.00473588	0.868,0.891,0.862,0.876	0.309,0.841,0.269,0.839,0.483	0.326
	PRR14	proline rich 14	chr24	+	26786314	26786385	26785299	26785567	26786513	26786682	27	24	30	42	7	9	11	5	18	32	12	16	28	0	3	0	0	0	330	259	6.51566e-10	8.3568e-07	0.752,0.677,0.682,0.868	1.0,0.893,1.0,1.0,1.0	-0.234
	QRSL1	glutaminyl-tRNA amidotransferase subunit QRSL1	chr8	-	30362575	30362768	30362061	30362179	30363634	30363747	68	53	66	88	2	3	3	1	57	97	48	43	56	4	6	4	12	9	452	259	0.00011726	0.0122414	0.951,0.91,0.927,0.981	0.891,0.903,0.873,0.672,0.781	0.118
	R3HCC1L	R3H domain and coiled-coil containing 1 like	chr22	+	18470375	18470428	18463278	18464517	18471835	18471943	10	5	6	21	5	0	0	5	2	9	7	6	2	0	0	0	0	0	312	259	2.32497e-05	0.00370538	0.624,1.0,1.0,0.777	1.0,1.0,1.0,1.0,1.0	-0.15
	RBM39	RNA binding motif protein 39	chr13	-	64384717	64384790	64383215	64383265	64385016	64385080	137	94	165	122	129	162	134	107	62	51	61	49	57	135	281	153	195	171	332	259	5.60885e-13	1.25891e-09	0.453,0.312,0.49,0.471	0.264,0.124,0.237,0.164,0.206	0.232
	RBM4	RNA binding motif protein 4	chr21	+	43868393	43869075	43864986	43865410	43870920	43871289	424	404	435	407	331	255	336	320	402	658	326	410	400	281	277	177	167	142	518	259	5.48447e-05	0.00683883	0.39,0.442,0.393,0.389	0.417,0.543,0.479,0.551,0.585	-0.111
	REXO1	RNA exonuclease 1 homolog	chr5	-	41487532	41487588	41478391	41480103	41489037	41489074	3	2	1	10	3	0	1	0	2	0	0	5	2	1	5	1	0	8	315	259	0.000777777	0.0494072	0.451,1.0,0.451,1.0	0.622,0.0,0.0,1.0,0.171	0.367
	RIF1	replication timing regulatory factor 1	chr2	-	156912768	156912849	156912632	156912687	156913742	156913894	98	84	59	83	2	0	0	0	48	84	19	17	79	0	3	6	16	0	340	259	6.92077e-06	0.0016209	0.974,1.0,1.0,1.0	1.0,0.955,0.707,0.447,1.0	0.172
	RUBCN	rubicon autophagy regulator	chr1	+	188513533	188513629	188509478	188510012	188514331	188514447	6	8	18	14	13	7	7	11	24	20	20	7	9	7	2	2	1	3	355	259	7.34828e-05	0.00838638	0.252,0.455,0.652,0.481	0.714,0.879,0.879,0.836,0.686	-0.339
	RUFY1	RUN and FYVE domain containing 1	chr5	-	1431454	1431572	1427698	1427800	1432909	1433083	143	83	142	103	3	7	3	6	88	113	90	74	80	4	14	12	12	22	377	259	1.8563e-06	0.000549424	0.97,0.891,0.97,0.922	0.938,0.847,0.837,0.809,0.714	0.109
	SCMH1	Scm polycomb group protein homolog 1	chr1	-	15350889	15351122	15326313	15326514	15402495	15402739	41	37	53	53	0	0	2	4	52	63	36	42	20	10	3	2	3	8	492	259	0.00045501	0.0335183	1.0,1.0,0.933,0.875	0.732,0.917,0.905,0.881,0.568	0.151
	SCRN3	secernin 3	chr2	-	134535036	134535105	134532454	134532624	134535648	134535710	0	0	1	0	1	1	11	1	2	2	4	3	0	6	7	6	11	6	328	259	6.91517e-05	0.00802816	0.0,0.0,0.067,0.0	0.208,0.184,0.345,0.177,0.0	-0.166
	SDCCAG8	SHH signaling and ciliogenesis regulator SDCCAG8	chr12	-	31708432	31708567	31706652	31706779	31762932	31763064	1	8	5	3	11	2	5	10	0	0	1	3	0	8	8	8	2	7	394	259	0.000134235	0.0134067	0.056,0.724,0.397,0.165	0.0,0.0,0.076,0.496,0.0	0.221
	SEC31A	SEC31 homolog A, COPII coat complex component	chr6	-	97194896	97194974	97191918	97191994	97196800	97196875	114	76	114	140	4	6	10	6	105	110	63	79	75	14	19	15	11	16	337	259	1.59454e-06	0.000493648	0.956,0.907,0.898,0.947	0.852,0.816,0.763,0.847,0.783	0.115
	SEMA6D	semaphorin 6D	chr7	-	59589762	59589819	59588113	59588281	59590183	59590245	54	67	40	73	16	10	7	8	51	32	35	59	41	20	15	25	18	13	316	259	0.000240838	0.0203346	0.734,0.846,0.824,0.882	0.676,0.636,0.534,0.729,0.721	0.162
	SETDB2	SET domain bifurcated histone lysine methyltransferase 2	chr10	+	19387151	19387319	19386385	19386429	19387726	19387775	112	54	97	119	78	97	81	95	33	42	34	62	54	112	99	79	86	71	427	259	8.54653e-05	0.00935741	0.466,0.252,0.421,0.432	0.152,0.205,0.207,0.304,0.316	0.156
	SGIP1	SH3GL interacting endocytic adaptor 1	chr1	+	41880389	41880449	41874221	41874348	41908076	41908188	1	1	2	11	2	2	9	6	0	0	0	1	1	2	8	2	3	10	319	259	2.50337e-07	0.000114281	0.289,0.289,0.153,0.598	0.0,0.0,0.0,0.213,0.075	0.275
	SH3D21	SH3 domain containing 21	chr1	+	10928947	10929056	10924712	10924755	10934785	10934879	0	0	2	0	7	7	13	13	3	1	2	7	1	27	10	5	14	6	368	259	0.000101848	0.0109727	0.0,0.0,0.098,0.0	0.073,0.066,0.22,0.26,0.105	-0.12
	SLC18B1	solute carrier family 18 member B1	chr8	-	57925959	57926096	57921814	57921916	57932343	57932500	66	83	73	108	6	6	8	16	93	92	46	70	64	0	4	0	2	1	396	259	1.62639e-08	1.28038e-05	0.878,0.9,0.856,0.815	1.0,0.938,1.0,0.958,0.977	-0.112
	SLC25A40	solute carrier family 25 member 40	chr4	-	32779317	32779464	32759775	32759900	32783106	32783262	28	54	30	18	0	0	4	0	0	11	6	6	26	12	1	0	7	7	406	259	4.12373e-06	0.00108891	1.0,1.0,0.827,1.0	0.0,0.875,1.0,0.354,0.703	0.37
	SNAP25	synaptosome associated protein 25	chr13	+	3013030	3013156	2990695	2990737	3015565	3015710	33	27	47	53	16	8	26	31	47	79	34	44	36	11	0	12	3	13	385	259	0.000119286	0.0124048	0.581,0.694,0.549,0.535	0.742,1.0,0.656,0.908,0.651	-0.202
	SNAP25	synaptosome associated protein 25	chr13	+	2997909	3013156	2990695	2990737	3015565	3015710	32	28	44	47	16	8	26	31	49	84	37	35	42	11	0	12	3	13	518	259	0.000104569	0.0112209	0.5,0.636,0.458,0.431	0.69,1.0,0.607,0.854,0.618	-0.248
	SPAG16	sperm associated antigen 16	chr2	+	214270490	214270609	214263254	214263350	214280538	214280676	3	2	4	2	0	1	2	0	3	4	1	2	0	2	4	0	2	4	378	259	0.000222385	0.0195105	1.0,0.578,0.578,1.0	0.507,0.407,1.0,0.407,0.0	0.325
	SPATA5L1	spermatogenesis associated 5 like 1	chr7	-	61987778	61987864	61986375	61986510	61988952	61989162	45	36	49	25	8	3	1	4	43	41	29	37	50	1	1	1	0	0	345	259	2.64136e-06	0.000748867	0.809,0.9,0.974,0.824	0.97,0.969,0.956,1.0,1.0	-0.102
	SRSF6	serine and arginine rich splicing factor 6	chr13	+	71565233	71565501	71564413	71564561	71565847	71565972	134	176	335	314	40	24	39	48	31	84	31	103	62	26	29	14	38	23	518	259	4.053e-06	0.00108083	0.626,0.786,0.811,0.766	0.373,0.592,0.525,0.575,0.574	0.219
	SRSF7	serine and arginine rich splicing factor 7	chr3	+	85206586	85207035	85206228	85206405	85207279	85207354	396	404	389	344	341	183	224	313	95	145	61	96	73	256	333	308	339	223	518	259	0	0	0.367,0.525,0.465,0.355	0.157,0.179,0.09,0.124,0.141	0.29
	ST3GAL1	ST3 beta-galactoside alpha-2,3-sialyltransferase 1	chr9	+	20828462	20828517	20797309	20797461	20851020	20851925	9	1	9	13	50	53	73	47	8	17	23	12	24	64	20	47	40	66	314	259	0.000656511	0.0440959	0.129,0.015,0.092,0.186	0.093,0.412,0.288,0.198,0.231	-0.139
	STK36	serine/threonine kinase 36	chr2	+	219638241	219638347	219637689	219637787	219640377	219640528	23	17	22	18	0	10	2	3	30	42	13	23	14	0	1	0	1	0	365	259	1.08833e-06	0.00035317	1.0,0.547,0.886,0.81	1.0,0.968,1.0,0.942,1.0	-0.171
	STX11	syntaxin 11	chr8	+	68407793	68407877	68407149	68407277	68441627	68442237	1	0	8	5	0	5	1	0	0	3	1	0	0	4	0	2	1	1	343	259	6.08869e-05	0.00728856	1.0,0.0,0.858,1.0	0.0,1.0,0.274,0.0,0.0	0.46
	STYXL1	serine/threonine/tyrosine interacting like 1	chr24	-	34133010	34133155	34130069	34130215	34133847	34133909	11	18	20	48	1	2	6	0	19	22	7	15	5	1	0	0	0	0	404	259	0.000455472	0.0335183	0.876,0.852,0.681,1.0	0.924,1.0,1.0,1.0,1.0	-0.133
	TAC1	tachykinin precursor 1	chr4	+	14887458	14887512	14885873	14885897	14891320	14892061	157	64	161	148	9	7	22	19	68	65	21	56	82	15	14	3	17	27	313	259	3.50712e-05	0.00497162	0.935,0.883,0.858,0.866	0.79,0.793,0.853,0.732,0.715	0.109
	TARSL2	NA	chr18	+	27822385	27822548	27820567	27820734	27829676	27829814	54	23	41	59	7	4	0	3	41	69	40	30	54	0	1	0	0	0	422	259	1.7809e-06	0.000532964	0.826,0.779,1.0,0.923	1.0,0.977,1.0,1.0,1.0	-0.113
	TFB1M	transcription factor B1, mitochondrial	chr8	-	78487126	78487367	78473969	78474062	78489330	78489482	5	2	7	0	4	3	0	2	0	0	0	1	1	6	7	2	5	8	500	259	1.75043e-05	0.00308144	0.393,0.257,1.0,0.0	0.0,0.0,0.0,0.094,0.061	0.381
	TMEM229B	transmembrane protein 229B	chr7	-	76194213	76195439	76193198	76193282	76197502	76197684	6	5	2	14	7	6	12	16	0	2	0	0	0	13	15	9	12	6	518	259	2.30862e-10	3.45447e-07	0.3,0.294,0.077,0.304	0.0,0.062,0.0,0.0,0.0	0.231
	TNC	tenascin C	chr2	+	8704394	8704667	8695861	8696134	8706199	8706472	2	4	3	2	0	0	6	0	2	1	2	1	0	0	0	8	6	3	518	259	0.000249542	0.0208732	1.0,1.0,0.2,1.0	1.0,1.0,0.111,0.077,0.0	0.362
	TP53BP1	tumor protein p53 binding protein 1	chr18	-	54081525	54081618	54075603	54076087	54083762	54083820	152	7	135	103	7	52	0	16	153	181	120	151	156	4	6	2	3	0	352	259	0.000695348	0.0456792	0.941,0.09,1.0,0.826	0.966,0.957,0.978,0.974,1.0	-0.261
	TRA2A	transformer 2 alpha homolog	chr4	-	32098774	32098864	32089120	32089841	32099391	32099610	43	45	72	73	74	50	46	73	47	51	37	49	59	9	15	5	16	24	349	259	4.0151e-09	4.00529e-06	0.301,0.4,0.537,0.426	0.795,0.716,0.846,0.694,0.646	-0.323
	TRA2A	transformer 2 alpha homolog	chr4	-	32089534	32089841	32089120	32089254	32098774	32098864	116	108	117	154	15	14	15	2	57	59	51	62	61	11	21	16	29	16	518	259	3.84345e-07	0.000161749	0.795,0.794,0.796,0.975	0.722,0.584,0.614,0.517,0.656	0.221
	TRA2A	transformer 2 alpha homolog	chr4	-	32089534	32089841	32089120	32089254	32099391	32099610	156	127	111	175	88	79	60	73	38	38	32	42	52	71	144	73	121	88	518	259	0	0	0.47,0.446,0.481,0.545	0.211,0.117,0.18,0.148,0.228	0.309
	TRA2B	transformer 2 beta homolog	chr1	+	199347638	199347914	199341502	199341627	199352753	199352887	245	183	205	231	257	177	214	214	92	116	94	79	100	232	394	226	287	203	518	259	0	0	0.323,0.341,0.324,0.351	0.165,0.128,0.172,0.121,0.198	0.178
	TRAPPC3	trafficking protein particle complex subunit 3	chr1	-	10792144	10792242	10791322	10791420	10799740	10799831	7	3	9	9	3	2	3	1	4	8	2	9	4	0	0	1	0	0	357	259	4.94185e-06	0.00124944	0.629,0.521,0.685,0.867	1.0,1.0,0.592,1.0,1.0	-0.243
	TRIM35	tripartite motif containing 35	chr2	+	38345184	38345207	38344633	38344864	38346026	38346145	19	33	29	16	8	8	0	1	23	29	14	32	30	0	1	1	0	0	282	259	4.99721e-07	0.000197934	0.686,0.791,1.0,0.936	1.0,0.964,0.928,1.0,1.0	-0.125
	TRIM7	tripartite motif containing 7	chr5	-	37789172	37789261	37786637	37788257	37790167	37790203	3	1	1	6	17	8	8	6	2	0	2	0	0	7	21	14	11	10	348	259	0.000424447	0.0320226	0.116,0.085,0.085,0.427	0.175,0.0,0.096,0.0,0.0	0.124
	TRIP12	thyroid hormone receptor interactor 12	chr2	-	230975378	230975504	230973728	230974531	230990409	230990556	142	101	143	163	86	63	78	84	100	131	68	100	88	88	132	73	106	61	385	259	3.74844e-05	0.00514583	0.526,0.519,0.552,0.566	0.433,0.4,0.385,0.388,0.493	0.121
	TSNAX	translin associated factor X	chr25	+	4317638	4317803	4314870	4314998	4318693	4320437	62	46	64	83	90	64	124	92	28	39	32	32	16	75	104	91	71	45	424	259	4.23559e-05	0.00561977	0.296,0.305,0.24,0.355	0.186,0.186,0.177,0.216,0.178	0.11
	U2AF1	U2 small nuclear RNA auxiliary factor 1	chr1	-	261178945	261179012	261175657	261175707	261179830	261179897	254	151	155	190	49	39	34	35	166	178	147	132	122	57	70	48	58	53	326	259	2.75058e-06	0.000771711	0.805,0.755,0.784,0.812	0.698,0.669,0.709,0.644,0.646	0.116
	UBLCP1	ubiquitin like domain containing CTD phosphatase 1	chr5	+	68132522	68132560	68130237	68130336	68133120	68133219	81	70	60	95	14	17	21	13	86	101	67	71	53	3	13	5	4	7	297	259	5.76782e-05	0.00710725	0.835,0.782,0.714,0.864	0.962,0.871,0.921,0.939,0.868	-0.113
	USP13	ubiquitin specific peptidase 13	chr1	-	205417450	205417539	205414877	205415000	205423123	205423298	11	14	16	12	3	6	6	0	5	12	8	4	20	0	0	0	0	0	348	259	1.98731e-09	2.0587e-06	0.732,0.635,0.665,1.0	1.0,1.0,1.0,1.0,1.0	-0.242
	VANGL1	VANGL planar cell polarity protein 1	chr1	+	91972073	91972255	91971227	91971285	91981887	91982091	1	2	3	4	0	1	1	0	5	3	2	4	0	0	1	4	3	2	441	259	2.73208e-05	0.00421643	1.0,0.54,0.638,1.0	1.0,0.638,0.227,0.439,0.0	0.334
	VEZF1	vascular endothelial zinc finger 1	chr11	-	8318215	8318436	8315716	8316411	8320985	8321070	35	51	37	33	3	17	16	5	30	26	27	28	22	16	20	19	19	14	480	259	0.000473733	0.0342998	0.863,0.618,0.555,0.781	0.503,0.412,0.434,0.443,0.459	0.254
	XPO1	exportin 1	chr3	+	46365376	46365440	46364156	46364258	46367781	46367854	44	58	29	59	156	136	151	141	7	10	6	4	8	119	240	105	170	184	323	259	0	0	0.184,0.255,0.133,0.251	0.045,0.032,0.044,0.019,0.034	0.171
	YTHDF3	YTH N6-methyladenosine RNA binding protein 3	chr9	+	40839938	40839983	40838276	40838362	40862931	40866002	7	2	3	5	5	1	0	2	3	6	6	6	3	0	0	0	0	0	304	259	4.82993e-05	0.00610749	0.544,0.63,1.0,0.681	1.0,1.0,1.0,1.0,1.0	-0.286
	ZFP69	ZFP69 zinc finger protein	chr1	+	14816445	14816528	14815412	14815492	14816679	14817160	2	11	9	14	7	32	24	24	0	6	3	0	3	14	34	18	19	13	342	259	7.96044e-05	0.00889654	0.178,0.207,0.221,0.306	0.0,0.118,0.112,0.0,0.149	0.152
	ZFP69	ZFP69 zinc finger protein	chr1	+	14816131	14816528	14814940	14815492	14816679	14817160	1	14	9	14	7	32	24	24	0	3	2	0	1	14	34	18	19	13	518	259	4.82029e-09	4.18805e-06	0.067,0.179,0.158,0.226	0.0,0.042,0.053,0.0,0.037	0.131
	ZNF19	NA	chr14	+	38823933	38824832	38818919	38819036	38826110	38826287	6	20	18	19	0	1	1	7	22	32	5	13	18	0	0	0	0	3	518	259	0.000188314	0.0174297	1.0,0.909,0.9,0.576	1.0,1.0,1.0,1.0,0.75	-0.104
	ZNF207	zinc finger protein 207	chr11	-	17392272	17392365	17391026	17391269	17393513	17393671	520	506	620	516	64	77	82	70	666	583	454	450	468	108	191	125	166	115	352	259	4.57253e-09	4.10522e-06	0.857,0.829,0.848,0.844	0.819,0.692,0.728,0.666,0.75	0.113
	ZNF23	zinc finger protein 23	chr14	+	38823933	38824832	38818919	38819036	38826110	38826287	6	20	18	19	0	1	1	7	22	32	5	13	18	0	0	0	0	3	518	259	0.000188314	0.0174297	1.0,0.909,0.9,0.576	1.0,1.0,1.0,1.0,0.75	-0.104
	ZNF333	zinc finger protein 333	chr5	-	9127125	9127169	9125964	9126088	9132979	9133587	20	13	22	18	2	0	2	0	27	22	19	9	17	6	2	2	4	3	303	259	0.000593379	0.0404913	0.895,1.0,0.904,1.0	0.794,0.904,0.89,0.658,0.829	0.135
	ZNF420	NA	chr14	-	46565941	46566292	46557944	46558031	46567725	46567776	0	1	0	0	5	3	6	3	6	8	6	2	2	7	4	6	6	4	518	259	1.00448e-07	5.75629e-05	0.0,0.143,0.0,0.0	0.3,0.5,0.333,0.143,0.2	-0.259
	ZNF704	zinc finger protein 704	chr9	-	56576522	56576790	56562935	56563033	56585091	56585192	25	34	28	47	0	2	0	0	18	33	13	36	31	2	4	0	2	6	518	259	1.16147e-05	0.00226689	1.0,0.895,1.0,1.0	0.818,0.805,1.0,0.9,0.721	0.125
	ZZZ3	zinc finger ZZ-type containing 3	chr1	-	53424245	53424363	53385342	53385476	53432044	53432107	4	2	3	1	1	6	12	6	0	0	1	0	1	8	6	2	4	5	377	259	0.000116945	0.0122414	0.733,0.186,0.147,0.103	0.0,0.0,0.256,0.0,0.121	0.217
	ZZZ3	zinc finger ZZ-type containing 3	chr1	-	53424245	53424363	53385342	53385476	53432708	53433017	3	2	3	3	0	0	0	8	0	0	1	0	1	6	8	3	6	0	377	259	4.50798e-08	2.8603e-05	1.0,1.0,1.0,0.205	0.0,0.0,0.186,0.0,1.0	0.564

## Sheet: Table S10
	Table S10. KEGG pathway analysis of high altitude stress associated DAS in Tibetan sheep
	Term Name	MainClass	GeneHitsInSelectedSet	AllGenesInSelectedSet	GeneHitsInBackground	AllGenesInBackground	p-value	Enrich Factor	Gene List In Selected Sets
	Protein families: genetic information processing	Brite Hierarchies	296	453	6965	15069	5.91e-07	1.4137	[POP5, GORAB, NUDT1, CALML4, IKZF1, PDCD2L, DCAF6, ALKBH3, PPP4R1, CREB3L3, CLP1, CHEK1, CHORDC1, EPC1, DUS4L, MCCC2, HEMK1, AQR, ZNF19, WSB1, ACTN2, CMC2, REV1, CIRBP, SYTL1, TMEM80, JMJD6, GTPBP3, RUFY1, RNF123, IFT88, DDX39B, BIN1, TMEM126A, SIK2, LOC101117272, LINS1, RNF121, ANAPC13, PRKDC, TARSL2, MYCBP2, LOC101103089, ZNF23, RPAP2, ZNF25, INPP5B, HMGXB4, ERI2, HIVEP3, RAB11FIP2, LYAR, SEC31…
	Spliceosome	Brite Hierarchies	34	453	444	15069	5.91e-07	2.54731	[DDX5, DDX23, RBM4B, U2AF1, RBM3, RBM4, TRA2B, TRA2A, LOC101118752, BUB3, E2F5, SRSF10, SF3B1, RBM39, AQR, FUS, CIRBP, CLK4, U2SURP, CLK1, SFPQ, PRPF39, DDX39B, NOVA1, ACIN1, BUD13, HNRNPC, SRSF5, SREK1, CLASRP, NSRP1, SRSF6, RBMX, SRSF7]
	Transcription factors	Brite Hierarchies	58	453	1037	15069	3.18e-06	1.86052	[ZNF133, ZNF496, ZNF770, LOC101110593, IKZF1, CARF, LOC101119929, LOC101123551, LOC101110828, CREB3L3, ZNF19, LOC105601990, LOC105601953, LOC101121441, LOC101122210, AEBP2, LOC105605915, PLAG1, CXXC1, GLIS3, LOC105602033, LOC101110699, LOC101103089, ZNF23, NR2C2, ZNF25, LOC101106394, LOC101109384, LOC101120022, ZFP57, ZNF624, HIVEP3, E2F5, ZNF500, ZKSCAN1, TCFL5, ZNF420, ESRRA, EGR1, XBP1, ZNF263…
	DNA repair and recombination proteins	Brite Hierarchies	24	453	352	15069	0.00017	2.26806	[HFM1, POLN, NEK4, RFC1, PRKDC, REV1, NUDT1, LOC101104012, BRCA2, APTX, ALKBH3, RAD52, CDK7, TRIM7, PPP4R1, POLR2A, EME1, TDP1, CHEK1, TRIM35, POLR2E, NUDT18, EXO5, POLL]
	Chromosome and associated proteins	Brite Hierarchies	62	453	1381	15069	0.000871	1.49343	[PRDM8, DOCK3, MCM9, CEP164, CHD6, ILK, JADE2, CHD3, CALML4, CHD2, BRCA2, HSPB11, CEP128, XPO1, SCMH1, CHORDC1, EPC1, DGCR8, NEK3, CC2D2A, KPNA1, LOC101109495, ACTR5, HAUS4, CASK, HAUS3, SIRT5, HAUS5, CCSAP, TMEM80, JMJD6, IFT88, BRMS1, AEBP2, SIK2, ALDOB, SDCCAG8, ANAPC13, DOT1L, CXXC1, LOC101104012, HMGXB4, ERI2, BUB3, SF3B1, CEP112, NEK4, PCGF5, SETDB2, INO80, REC8, NAP1L4, ASXL1, SEC23IP, NEU…
	Transcription machinery	Brite Hierarchies	19	453	305	15069	0.0022613	2.07224	[GTF3C3, ZNF692, FUS, CHD2, RPAP2, ELL3, MED17, CDK7, SFPQ, TRIM7, POLR2A, PCF11, TRIM35, POLR3F, POLR2E, POLR3G, TAF6, NELFA, LINS1]
	Ribosome biogenesis	Brite Hierarchies	16	453	290	15069	0.0146533	1.8353	[POP5, DDX5, REXO1, LOC101121819, UTP4, NOC3L, TFB1M, FTSJ1, TMA16, PDCD2L, GNL3L, XPO1, IPO9, MTG2, NAF1, LYAR]
	Transfer RNA biogenesis	Brite Hierarchies	12	453	209	15069	0.0243723	1.90995	[POP5, SARS2, XPO1, TARSL2, TPRKB, IARS, TRMT11, VARS2, DUS4L, FTSJ1, ADAT2, GTPBP3]
	Amino acid related enzymes	Brite Hierarchies	5	453	65	15069	0.0455419	2.55884	[SARS2, TARSL2, CCBL1, IARS, VARS2]
	Transcription	Genetic Information Processing	26	453	264	15069	1.13e-07	3.27609	[DDX5, DDX23, U2AF1, TRIM7, POLR2A, TRA2B, TRA2A, POLR2E, SRSF10, SF3B1, AQR, FUS, CIRBP, U2SURP, CDK7, DDX39B, TRIM35, POLR3F, POLR3G, ACIN1, TAF6, HNRNPC, SRSF5, SRSF6, RBMX, SRSF7]
	Spliceosome.	Genetic Information Processing	17	453	169	15069	1.36e-05	3.34617	[AQR, DDX5, DDX23, CIRBP, U2AF1, U2SURP, DDX39B, TRA2B, TRA2A, ACIN1, HNRNPC, SRSF5, SRSF6, RBMX, SRSF7, SRSF10, SF3B1]
	RNA polymerase	Genetic Information Processing	6	453	43	15069	0.00169457	4.64161	[TRIM7, POLR2A, TRIM35, POLR3F, POLR2E, POLR3G]
	Aminoacyl-tRNA biosynthesis	Genetic Information Processing	5	453	49	15069	0.0154559	3.39438	[SARS2, TARSL2, IARS, QRSL1, VARS2]
	Genetic Information Processing	Genetic Information Processing	61	453	1591	15069	0.0275113	1.2754	[POP5, SNAP25, DIS3L, SMG7, BRCA2, TRIM7, XPO1, EME1, PCF11, CLP1, POLL, AQR, REXO1, RFC1, RPS6, REV1, CIRBP, DNAJB12, QRSL1, PATL1, SARS2, DDX39B, DNAJB11, SRSF5, SRSF6, SRSF7, ANAPC13, DDX5, PRKDC, TARSL2, DDX23, LOC101104012, U2AF1, STX11, POLR2A, TRA2B, TRA2A, POLR2E, VARS2, SRSF10, SF3B1, SEC31B, SEC31A, XBP1, LOC101121819, UTP4, POLN, FUS, U2SURP, RAD52, CDK7, GNL3L, TRIM35, POLR3F, POLR3G,…
	Herpes simplex virus 1 infection	Human Diseases	41	453	500	15069	5.59e-09	2.72772	[ZNF133, ZNF770, LOC105602033, LOC101110699, LOC101103089, ZNF23, ZNF25, LOC101106394, LOC101109384, LOC101119929, LOC101123672, LOC101123551, LOC101110828, LOC101120022, ZFP57, ZNF624, LOC101123419, ZNF420, ZNF19, LOC101109476, LOC101114548, LOC105601990, LOC101112888, ZNF34, TMEM173, LOC101107891, LOC105601953, ZFP69, LOC101121441, LOC101122210, ZNF614, TAB3, FAS, SRSF5, SRSF6, ZNF354A, ZNF852,…
	Infectious disease: viral	Human Diseases	64	453	1476	15069	0.00171018	1.44238	[ZNF133, ZNF770, CIITA, LOC101106730, TNC, CALML4, CHD3, LOC101119929, LOC101123672, LOC101123551, LOC101110828, XPO1, CREB3L3, CHEK1, KPNA1, LOC101109495, ZNF19, IL1R2, ARHGEF18, LOC105601990, TMEM173, LOC105601953, LOC101121441, LOC101122210, COL4A3, COL6A3, SRSF5, SRSF6, SRSF7, LOC101117272, LOC105605915, NOTCH4, LOC105602033, LOC101110699, LOC101103089, ZNF23, ZNF25, LOC101106394, LOC10110938…
	Metabolism of other amino acids	Metabolism	9	453	157	15069	0.0476969	1.90691	[ERAP2, LOC101108092, GLS2, LOC101107401, CCBL1, CSAD, LOC101115083, LOC101116273, GLS]
	Glutathione metabolism	Metabolism	5	453	66	15069	0.0481118	2.52007	[ERAP2, LOC101108092, LOC101107401, LOC101115083, LOC101116273]
	Cytosolic DNA-sensing pathway	Organismal Systems	6	453	88	15069	0.0491827	2.26806	[RIPK3, POLR3F, POLR2E, POLR3G, TMEM173, LOC101117272]

[truncated: 2 more sheets: Table S11, Table S12]
